# Supplementary material for: Two dominant genes in barley (Hordeum vulgare L.) complementarily encode perfect resistance to Japanese soil-borne wheat mosaic virus
Source: Breed Sci. 2022 Dec 13;72(5):372–82. doi: 10.1270/jsbbs.22046 (PMC9895801; doi:10.1270/jsbbs.22046)
Supplement: Supplementary file 2 — Supplemental Table 1 [file 72_372_s2.xlsx]

## Sheet: Sheet1
Supplemental Table 1. RNA-Seq analysis of the mapping population parents
	cv. "Tochinoibuki"	cv. "Sukai Golden"
# of raw read pairs	7508510	4169883
# of processed read pairs	7287654	4067120
# of mapped read pairs	4925616	2798779
% of mapped read pairs	67.6	68.8
# of properly mapped read pairs	4799868	2728965
% of properly mapped read pairs	65.9	67.1
RNA-Seq reads were mapped on Morex genome (Mascher et al. 2017)
