# Supplementary material for: Two dominant genes in barley (Hordeum vulgare L.) complementarily encode perfect resistance to Japanese soil-borne wheat mosaic virus
Source: Breed Sci. 2022 Dec 13;72(5):372–82. doi: 10.1270/jsbbs.22046 (PMC9895801; doi:10.1270/jsbbs.22046)
Supplement: Supplementary file 3 — Supplemental Table 2 [file 72_372_s3.xlsx]

## Sheet: Sheet1
Supplemental Table 2. Morex Chromosome-by-chromosome transcribed regions and polymorphic sites derived using RNA-Seq
Chromosome	# of transcribed regions	# of polymorphic sites	Map size (in total, cM)
1H	3187	613	118.6
2H	4357	792	100.5
3H	4232	559	57.5
4H	3333	624	106.1
5H	4101	241	22.1
6H	3195	24	18
7H	3821	884	73.7
Total	26226	3737	496.5
Morex genome (Mascher et al. 2017) was used to map transcribed regions.
