# Supplementary material for: Two dominant genes in barley (Hordeum vulgare L.) complementarily encode perfect resistance to Japanese soil-borne wheat mosaic virus
Source: Breed Sci. 2022 Dec 13;72(5):372–82. doi: 10.1270/jsbbs.22046 (PMC9895801; doi:10.1270/jsbbs.22046)
Supplement: Supplementary file 4 — Supplemental Table 3 [file 72_372_s4.xlsx]

## Sheet: Sheet 1
Supplemental Table 3. Primers used for the Fluidigm-based genotyping of RILs bred from the cross between cv. "Tochinoibuki" and cv. "Sukai Golden"
Assay	Chromosome	Position	PCR Start	PCR End	PCR Size	ASP1 Primer	ASP2 Primer	LSP Primer	STA Primer	TI	SG
FB0002	2 dna:chromosome chromosome:082214v1:2:1:628342783:1	2438674	2438633	2438706	74	AAAATGAAAGCGAACTGCATGGAT	AATGAAAGCGAACTGCATGGAC	CCAGGCAAGGAAGAGCTTGG	TGCCTAGACAGGTTCAGGAAA	T	C
FB0004	2 dna:chromosome chromosome:082214v1:2:1:628342783:1	6281538	6281498	6281576	79	CCCTGGTCCCGTCATCG	TCCCTGGTCCCGTCATCA	GCCCACGATGACATGCTGGA	TGATCTGCTCGTCGCTAATCT	-	-
FB0007	2 dna:chromosome chromosome:082214v1:2:1:628342783:1	10130878	10130845	10130919	75	ACATCCGTGTGCTCGACG	GACATCCGTGTGCTCGACA	AGCACGCTGAAGAAGCTAGCA	CCGGGGTTTGGTAAAGAATCAAA	G	A
FB0018	5 dna:chromosome chromosome:082214v1:5:1:561411686:1	536947331	536947297	536947367	71	GCTACACCACACCGCCA	GCTACACCACACCGCCG	AGGCGCTCCTGCCTCG	CAGCCATGGACGGCAA	-	-
FB0027	1 dna:chromosome chromosome:082214v1:1:1:464124043:1	11469556	11469519	11469592	74	CCTCGGCAACCCGCTG	CCTCGGCAACCCGCTC	CGCCGATCTTGAGGAAGCC	CAAGGTGGACATCGCCAT	G	C
FB0028	1 dna:chromosome chromosome:082214v1:1:1:464124043:1	18200273	18200238	18200315	78	TGACGTTGATGAGCCACACA	GACGTTGATGAGCCACACG	GCGCTCACCAAGATCATCGG	GAGCTCGAAGGTCAAGAAGTAC	A	G
FB0053	2 dna:chromosome chromosome:082214v1:2:1:628342783:1	621278841	621278809	621278861	53	TGGAAACGGGTTCACAGCT	GGAAACGGGTTCACAGCC	GCAAACCCGTTTCCACCCAT	GGTGGAAACGGGTTCACA	-	-
FB0072	4 dna:chromosome chromosome:082214v1:4:1:544168226:1	428768076	428768046	428768121	76	TTTTTGGAATTGCAGTCAACGAACT	TTTGGAATTGCAGTCAACGAACC	CGAAGCGGACGCGGTTT	AGCCGGATACAACAGACATTTTTTT	C	T
FB0085	7 dna:chromosome chromosome:082214v1:7:1:601597413:1	57175501	57175466	57175533	68	CGGCGAGGACGACCA	CGGCGAGGACGACCC	GACCGCGGCGGAGTTC	GGCCCAGCTCGTCCTG	-	-
FB0091	7 dna:chromosome chromosome:082214v1:7:1:601597413:1	562439146	562439114	562439194	81	AAACGTAATTATCATTGCACTTGTCTCG	CAAACGTAATTATCATTGCACTTGTCTCA	GCATTCACTGGATTTCAACCTCCC	AAGATACTTCCCAAATAACACAAACGTA	-	-
FB0094	7 dna:chromosome chromosome:082214v1:7:1:601597413:1	584796183	584796155	584796227	73	TCGAAGACAGGTTTATATCAGCCATT	TCGAAGACAGGTTTATATCAGCCATG	CTATCTATCAGGGGCGATGATGATCAA	CCCACAGCTTCTTGAATAATCGAA	T	G
FB0096	7 dna:chromosome chromosome:082214v1:7:1:601597413:1	599925870	599925826	599925897	72	AGCTACTACTCCATTCCAATGAAGG	GAGCTACTACTCCATTCCAATGAAGA	AGCTATGGTCAGGCACCATGT	TGATTTCAATGTTTGCTGAGAGCTA	C	T
FB0216	2 dna:chromosome chromosome:082214v1:2:1:628342783:1	14483811	14483771	14483848	78	AGGCAGTGGTCCCAGAAG	AGGCAGTGGTCCCAGAAC	CCTTCGGCATGTTCTGCGAG	CGCTCTCCTCCCAGTACTC	C	G
FB0220	2 dna:chromosome chromosome:082214v1:2:1:628342783:1	19390015	19389980	19390041	62	GGGCACGCTGAAGGC	GGGGCACGCTGAAGGT	CGGTGGGCGGTCTCGA	GCCGTGGAGGTCAGC	G	A
FB0242	N.A.	0	486726087	486726178	92	GGTTACTACTGAAAGAATGTTGTACATTAGGATTA	GTTACTACTGAAAGAATGTTGTACATTAGGATTT	GCCTGAATACATAAGTTTGAATGAACTAAATCTTCA	TGTTTGTGTTTGGTTACTACTGAAAGA	-	-
FB0244	3 dna:chromosome chromosome:082214v1:3:1:564427874:1	516580580	516580527	516580614	88	CAAACTACATAAGAAGTGAAATGAGTGAATCTAT	CAAACTACATAAGAAGTGAAATGAGTGAATCTAC	CTAGATCTTTCACAACGGATTATATACGGATGT	ACAAACTACATAAGAAGTGAAATGAGTGAA	A	G
FB0248	3 dna:chromosome chromosome:082214v1:3:1:564427874:1	559449636	558528959	558529029	71	ACCAGACGAGCAAGTGGG	ACCAGACGAGCAAGTGGC	CTGTTTGCCGTGTGGCTCC	ACATGTCGGGGTAATTGTGTTT	C	G
FB0270	5 dna:chromosome chromosome:082214v1:5:1:561411686:1	541659957	541659916	541659999	84	GAGATGCAGGATGAACCTGC	GGAGATGCAGGATGAACCTGT	GCCAGCAGTTCATTATACGCGA	GATGTGCACTTCATACTTGGAGG	G	A
FB0272	N.A.	0	0	0	0	GGAAGATAAGCGCTTGGGC	AAGGAAGATAAGCGCTTGGGA	GTGTGCATCACATACATTACATTACTGCT	TGAAACAAATACTCTTGTTGAAAGGAAGA	G	T
FB0275	7 dna:chromosome chromosome:082214v1:7:1:601597413:1	62044425	62044392	62044464	73	AAGCCACCATCCCCCG	GAAGCCACCATCCCCCA	TCATGGAGAGCGGGCTGTT	CAATGATGTCAGATGTTCCACGAG	T	C
FB0025	1 dna:chromosome chromosome:082214v1:1:1:464124043:1	5425737	5425692	5425765	74	ACACAATGGATCAGCCATATGTATTCA	CACAATGGATCAGCCATATGTATTCC	CGCAACAAGACCTCTATTGCAAAGT	TCGTGAGTCCTAACATCTAACACAA	C	A
FB0193	1 dna:chromosome chromosome:082214v1:1:1:464124043:1	5429850	5429809	5429885	77	GCTGTGCAAACACATGGATGTA	GCTGTGCAAACACATGGATGTG	CGAACCTGGCCCTCGC	TCAACACACACGCGTTTATGG	G	A
FB0026	1 dna:chromosome chromosome:082214v1:1:1:464124043:1	8060871	8060841	8060919	79	AAAACTTTTTCTTGGTCAAGACGGAG	AAAAACTTTTTCTTGGTCAAGACGGAA	GCCCGGATCCATTGCCTC	GGCATTTGTACTATACCACTTGAAAAAC	T	C
FB0194	1 dna:chromosome chromosome:082214v1:1:1:464124043:1	9117287	9117238	9117322	85	CAATACGGATAACCCTGAATGTTGT	CAATACGGATAACCCTGAATGTTGC	GATCTACTTTCAAGCTAATTCATTAGCTAGTCCA	ACTGTTTTGTACGACTATAAATACGCAAT	C	T
FB0195	1 dna:chromosome chromosome:082214v1:1:1:464124043:1	10595010	10594965	10595049	85	CGGCGTTCTCATGTCCATGTA	CGGCGTTCTCATGTCCATGTT	CTGAAGGATTCAAACCACGCAGT	CCAATGTTTTTCCATTTTTTGTTGCC	T	A
FB0196	1 dna:chromosome chromosome:082214v1:1:1:464124043:1	13122489	13122454	13122518	65	TGAGGCCGCCGTCG	CTTGAGGCCGCCGTCT	CACCGTGCCAGCCACA	CCGTGCATCTTGGGCTT	-	-
FB0029	1 dna:chromosome chromosome:082214v1:1:1:464124043:1	19446125	19446090	19446152	63	CGTCCGGCGAGGCA	CGTCCGGCGAGGCG	AGCTCGTTGGGCCCGT	TGAGCGCGGGCTGAC	-	-
FB0197	1 dna:chromosome chromosome:082214v1:1:1:464124043:1	22944628	22944594	22944653	60	CGGCACGAGTAGCTGTCC	CGGCACGAGTAGCTGTCG	TCGGCGGAGACAGCCC	TGCGGAGGTACATCTGGC	G	C
FB0198	1 dna:chromosome chromosome:082214v1:1:1:464124043:1	31137736	31137693	31137782	90	TCTCTAACCATATCCTGAATTTGACCC	TTCTCTAACCATATCCTGAATTTGACCA	CCGTAGATACATATAAGTATATATTTTGTTTTCGGAGGA	GGAATCTGTAGCAGGCTTCTCTA	A	C
FB0030	1 dna:chromosome chromosome:082214v1:1:1:464124043:1	40503806	40503763	40503839	77	ATGTAACAGAAGGTCTCTGTCGATG	TCTAATGTAACAGAAGGTCTCTGTCGATA	CGATACGAAGTAAACAGAGCAAACTTCC	CCACTATTTGGAGCCTCTAATGT	-	-
FB0199	1 dna:chromosome chromosome:082214v1:1:1:464124043:1	91474159	91474127	91474206	80	GCTGGCTATACATGCAGAAATACACA	CTGGCTATACATGCAGAAATACACG	ACCATGCAGTCCTCTTGGGAT	ACGATTGGAAATGTCTATAAAAGCTGG	T	C
FB0031	1 dna:chromosome chromosome:082214v1:1:1:464124043:1	91636407	91636374	91636441	68	CCACGCGATGCCTGCT	CACGCGATGCCTGCC	TGTGAGCGCCCGCCG	CGCGCCCATGTTCGG	-	-
FB0200	1 dna:chromosome chromosome:082214v1:1:1:464124043:1	207466240	207466203	207466285	83	GTAGCTGACTTAGTTTGATTTTCGACAAA	GTAGCTGACTTAGTTTGATTTTCGACAAG	GGCTTCAACCTAGCTAAGTATAACAAGAACC	CCTAAAACCACATTGATGTAGCTGA	T	C
FB0032	1 dna:chromosome chromosome:082214v1:1:1:464124043:1	242775246	242775206	242775291	86	CCCCAAGTACTTTAGGTACCTGAG	CCCCAAGTACTTTAGGTACCTGAA	ACGAGTTTCTTATATCATTGCACTTATCATGGT	ACGTAGTCAACCTCGTACCC	G	A
FB0201	1 dna:chromosome chromosome:082214v1:1:1:464124043:1	363084842	363084820	363084887	68	GCTGCCCGCGCTATTGT	CTGCCCGCGCTATTGG	AGAAGGGCAAGGACGGCA	GCCTAATAACCAGGTAGTCCATCTA	A	C
FB0033	1 dna:chromosome chromosome:082214v1:1:1:464124043:1	377002873	377002839	377002913	75	GGGAGCAACGACGGCT	GGAGCAACGACGGCG	TGCTTGATCTCCGGCACCA	CTGAGTTGAGACACGCATCA	A	C
FB0202	1 dna:chromosome chromosome:082214v1:1:1:464124043:1	391648952	391648926	391648994	69	TGACGCTTCTTTCTCCAACCG	TGACGCTTCTTTCTCCAACCA	AGGACTGGAAGATTGCAGAACCA	CGTCTCGATCTTCATCAAACCTT	C	T
FB0034	1 dna:chromosome chromosome:082214v1:1:1:464124043:1	398120865	398120834	398120911	78	GAACCGAGGGTGTTGCG	GGAACCGAGGGTGTTGCA	TGCTGCACTCCGTGCAGA	TCCAATTCCATGAATATACCTTTGATTGA	-	-
FB0035	1 dna:chromosome chromosome:082214v1:1:1:464124043:1	404305108	404305077	404305141	65	ACCACGCCCCACCC	CACCACGCCCCACCT	CGGCCGGCAAATGAAAGGA	GCCTTTCCCCTGATAAGCAC	G	A
FB0203	1 dna:chromosome chromosome:082214v1:1:1:464124043:1	406722551	406722518	406722591	74	ACAGCAGCCACCTCCC	GACAGCAGCCACCTCCT	CCGGCGGGAGATTCTGATGT	TCCTCCTTCACCTCAGCG	C	T
FB0204	1 dna:chromosome chromosome:082214v1:1:1:464124043:1	413061168	413061130	413061209	80	ATGATGTTTTAGATGGCATGCCG	GATGATGTTTTAGATGGCATGCCA	CTACCTGCTAGTGTTCTCCGCTA	GCTTGCTATATAGCGCGTGATG	-	-
FB0036	1 dna:chromosome chromosome:082214v1:1:1:464124043:1	419097235	419097203	419097280	78	TCACTGTAACTCGAATCAGATGGC	CTTCACTGTAACTCGAATCAGATGGT	TGCTGAAACCGAAAGCAGGC	TGTGCCTTTCTTAGACAAATCTTCA	G	A
FB0205	1 dna:chromosome chromosome:082214v1:1:1:464124043:1	430506952	430506915	430506992	78	GCTACATCCCAATGTTTTATGCTGC	GCTACATCCCAATGTTTTATGCTGT	GCCTCGGAAGATGAAGGCG	CGGCTCTGGTTGTTTAGCTAC	G	A
FB0037	1 dna:chromosome chromosome:082214v1:1:1:464124043:1	431039850	431039812	431039891	80	GTTGATGTGAGAAGCTTCAGCA	GTTGATGTGAGAAGCTTCAGCG	CTCAAACCTTCCAGCCGCA	ACCCTCCATTGAGGATTACGG	C	T
FB0038	1 dna:chromosome chromosome:082214v1:1:1:464124043:1	434964028	434963992	434964065	74	CCATCCCGTGGAGCGAT	CCATCCCGTGGAGCGAC	AGAACGGCATCCGTGGCA	GTATAGGCCCCGGTGGA	T	C
FB0206	1 dna:chromosome chromosome:082214v1:1:1:464124043:1	435752104	435752060	435752131	72	GGTGGTTGTCTTTGAACATCCG	TGGTGGTTGTCTTTGAACATCCA	ACAGGGTGCACGGTGCTA	AATGTCTAAGTCTAAGGCACTTTGG	G	A
FB0039	1 dna:chromosome chromosome:082214v1:1:1:464124043:1	449594170	449594125	449594210	86	GCTGCTAAAACAAAGATAAGAATGGAGTC	GCTGCTAAAACAAAGATAAGAATGGAGTT	TGTAAGCACATACATTCTTTTGATCTGGATTAGA	CTTCAGATTATGCTGAAGCTGCTAA	T	C
FB0207	1 dna:chromosome chromosome:082214v1:1:1:464124043:1	451528977	451528939	451529014	76	GAATGCAAGAATCCGGCGAA	GAATGCAAGAATCCGGCGAG	CCTCCTGGACCGGCTAAATCT	CCGAAGAAGCTTGCGGG	C	T
FB0040	1 dna:chromosome chromosome:082214v1:1:1:464124043:1	455064149	455064113	455064184	72	TTCAAGTGCAACAGCGCC	CTTCAAGTGCAACAGCGCT	GGCGACGGCTTGACGTT	GATCGCCTTCGGCAGC	T	C
FB0208	1 dna:chromosome chromosome:082214v1:1:1:464124043:1	455518355	455518316	455518395	80	GCTAGCTTGCTATCTTTTTCAATAAAGTTCAG	GCTAGCTTGCTATCTTTTTCAATAAAGTTCAA	GCCACTGTGTTATTGCAAAGATCAAGTA	GAGCAGTTGCTAGCTTGCTAT	A	G
FB0209	2 dna:chromosome chromosome:082214v1:2:1:628342783:1	1628686	1628653	1628724	72	GGCTTGCTGTCTTTACCAACA	GGCTTGCTGTCTTTACCAACG	TGGCAGCCGACGGAGT	GCATCTGCGGACCTTGTG	T	C
FB0001	2 dna:chromosome chromosome:082214v1:2:1:628342783:1	1874517	1874474	1874559	86	GACTGCGGTATTTTTGCGACG	GACTGCGGTATTTTTGCGACA	GCAAAAAGTTGATATATACGATCATTTCGCCA	CGATGCATACAGTCATATCTAGCG	G	A
FB0210	2 dna:chromosome chromosome:082214v1:2:1:628342783:1	2161630	2161597	2161660	64	CCGCGCACGCATCG	ACCGCGCACGCATCT	TCTGTGTGGCCGCAGGA	GCCTGGCCTTATCCCCA	C	A
FB0003	2 dna:chromosome chromosome:082214v1:2:1:628342783:1	3509488	3509457	3509524	68	GGAATCAATCACTCACTTGAACTGAC	AGGAATCAATCACTCACTTGAACTGAT	GGCTCCCGGGTCCTCC	AGAGGAGAGAAGGAATCAATCACT	G	A
FB0083	2 dna:chromosome chromosome:082214v1:2:1:628342783:1	6234689	6234661	6234721	61	GCAGAGGGCCAGCTCA	GCAGAGGGCCAGCTCC	CCACCATGCTGTCCGGCT	ACGTCGGTGAGGTTCCC	T	G
FB0211	2 dna:chromosome chromosome:082214v1:2:1:628342783:1	7530533	7530501	7530575	75	CATTTGTTGATCCTCTTGCTTTTCTATTTTTT	CATTTGTTGATCCTCTTGCTTTTCTATTTTTC	CTCTTCTCAAGAGTTGAAGGGTAATGGA	TCACGTTGCACCATTTGTTGAT	A	G
FB0212	2 dna:chromosome chromosome:082214v1:2:1:628342783:1	8405776	8405747	8405811	65	CCGGCCTCGTCGACG	CCGGCCTCGTCGACA	CCATTGGAACGCCTTCATGGA	ACCAGCTCATCCGCCG	C	T
FB0005	2 dna:chromosome chromosome:082214v1:2:1:628342783:1	8660136	8660112	8660168	57	GACCTGGACTCCTCCGTAAG	TGACCTGGACTCCTCCGTAAA	GTTCTGACGCACCACATGGC	CCCGCGCAGGTCTGA	C	T
FB0213	2 dna:chromosome chromosome:082214v1:2:1:628342783:1	8716842	8716815	8716863	49	CGAGGTTGAAGAGGCACCAG	CGAGGTTGAAGAGGCACCAA	GGGCAGCTACATCTCGCTCT	CACGCCGCCGAGGTT	G	A
FB0006	2 dna:chromosome chromosome:082214v1:2:1:628342783:1	8761573	8761534	8761610	77	GAGCATCCACCGGACCAT	AGCATCCACCGGACCAC	CGTCTACCGCTGCTAGCCA	CACGGTCAAACCTCGAGC	A	G
FB0214	2 dna:chromosome chromosome:082214v1:2:1:628342783:1	9732166	9732128	9732192	65	AAGCAATCAGGAGTCTTTTCTCTTCT	AGCAATCAGGAGTCTTTTCTCTTCC	ATGGCTAGTGGACGAGCCTC	CCGCCAGCAAAAGAAGCA	T	C
FB0215	2 dna:chromosome chromosome:082214v1:2:1:628342783:1	10602358	10602337	10602410	74	TCTTCTAGCTTCACTTGCGCTTT	CTTCTAGCTTCACTTGCGCTTG	GGGATGGCCTTTGAAGTTCCC	CCACTTCTTCTTGTGTGCCTTTATATATAATC	A	C
FB0008	2 dna:chromosome chromosome:082214v1:2:1:628342783:1	12648727	12648687	12648763	77	GGACCTTTCATTTGGCCCA	GGACCTTTCATTTGGCCCG	CCACAGGGTGCAGGAAGC	GAGCTGAAAACACTATGGAGTCG	A	G
FB0009	2 dna:chromosome chromosome:082214v1:2:1:628342783:1	15721748	15721704	15721781	78	CACAAAAGGGGTTGAAATACTATCGA	CACAAAAGGGGTTGAAATACTATCGG	CCATGTTAGGCCGCGTTCC	AACCAATATCAGCTTTTCCCACAA	A	G
FB0217	2 dna:chromosome chromosome:082214v1:2:1:628342783:1	16039079	16039034	16039117	84	CATCAAGTCGACATGTCACAGAC	CCATCAAGTCGACATGTCACAGAT	GGTCGGCACCCTCCCTTTT	CCAGGAAATTCTTCACTTATTCCCA	C	T
FB0218	2 dna:chromosome chromosome:082214v1:2:1:628342783:1	16628366	16628328	16628386	59	GGCAACATCCATGCTGAACAC	GGCAACATCCATGCTGAACAT	CAGTGGCGCAGAGTGCA	GCCTACAGCTCAACACACG	C	T
FB0219	2 dna:chromosome chromosome:082214v1:2:1:628342783:1	17448881	17448844	17448915	72	GCTGGTGACCTGGAACGAG	GCTGGTGACCTGGAACGAA	GGCAGTCCAACGCGCT	TGATCGTCTGGCCGTCG	G	A
FB0010	2 dna:chromosome chromosome:082214v1:2:1:628342783:1	18429264	18429225	18429308	84	GCTGATTGTATATGTATCGTTCCAGAGTT	GCTGATTGTATATGTATCGTTCCAGAGTC	GATATCAAGCATTGAGGACACATAATAAAACATATACAC	TTCTTATATTGGCCATGCTGATTGT	A	G
FB0221	2 dna:chromosome chromosome:082214v1:2:1:628342783:1	26069913	26069869	26069942	74	GAATATTGGACAGGCAAAGTCTACC	GGAATATTGGACAGGCAAAGTCTACT	TTGATAGCACTGGCGGCTGTA	CAATTCTTGTTCCGTGACTGGAATAT	C	T
FB0222	2 dna:chromosome chromosome:082214v1:2:1:628342783:1	27232624	27232594	27232649	56	GTCGGTGAGCGCCTCC	GTCGGTGAGCGCCTCT	CCGCGCGGTGCTGAG	CGCGGTGGTCGTCGG	-	-
FB0041	2 dna:chromosome chromosome:082214v1:2:1:628342783:1	27609020	27608978	27609057	80	GACGCCTTCCTTTCGAAGTACT	ACGCCTTCCTTTCGAAGTACC	TTTGCTGACTTGCCATTGCGA	TTTGTTGTACTACGATCTGTTGACG	T	C
FB0223	2 dna:chromosome chromosome:082214v1:2:1:628342783:1	29105735	29105693	29105766	74	CTTCCTCGTAATCATCATCATCCTCA	TTCCTCGTAATCATCATCATCCTCG	TGAAGCCAGCGGGCTCT	ATCCTCATCCTCGATCTCTTCC	A	G
FB0042	2 dna:chromosome chromosome:082214v1:2:1:628342783:1	47215276	47215238	47215316	79	TGCGAGCCAAACCCTCTG	TGCGAGCCAAACCCTCTC	TCGATCGCCGTGCTGACT	CCATTCAGGAGTGCTTGCTG	C	G
FB0224	2 dna:chromosome chromosome:082214v1:2:1:628342783:1	50879797	50879758	50879833	76	GTACAACTGCTCCCATTGCAAG	GTACAACTGCTCCCATTGCAAC	CCGTCTTGGGCAACGAATGT	CTGCCACCACCAAGGG	C	G
FB0225	2 dna:chromosome chromosome:082214v1:2:1:628342783:1	51959641	51959597	51959668	72	AGTTCAGAGTGTCTCCTGAAGC	CAGTTCAGAGTGTCTCCTGAAGA	TGTGGAGAGAAGAGAAAAGCCATTACA	CCTCCTTCTCTTCCAGTTACAACA	C	A
FB0043	2 dna:chromosome chromosome:082214v1:2:1:628342783:1	53354199	53354159	53354236	78	GTTCCCGTTTCAGCCTCG	GGTTCCCGTTTCAGCCTCA	CTAACGGTGACGCGATGGAC	GCTTCTTCTTCTTCTTCTTCTCGG	G	A
FB0226	2 dna:chromosome chromosome:082214v1:2:1:628342783:1	62523107	62523080	62523140	61	GACCTCGCCGACTTCGA	GACCTCGCCGACTTCGT	GACCGCGCGTTGGCT	ACTCCGTCGCGTGCC	T	A
FB0044	2 dna:chromosome chromosome:082214v1:2:1:628342783:1	71022692	71022652	71022727	76	CCTAAACCGCAGAAGGATGTACT	CCTAAACCGCAGAAGGATGTACG	GCACCATTGCCCATTGGTGT	CATCGATTAGCAAGCCTCCC	T	G
FB0045	2 dna:chromosome chromosome:082214v1:2:1:628342783:1	411618285	411618247	411618326	80	AGCTGAGAAACAGAGCACCG	AAGCTGAGAAACAGAGCACCA	CACCACCGCCAGCAACAA	GGGATAGAATAATGCCTGCAGAA	C	T
FB0046	2 dna:chromosome chromosome:082214v1:2:1:628342783:1	549805210	549805166	549805250	85	CTGGAGACCATCCTACATGGC	TCTGGAGACCATCCTACATGGT	TTGCCTTTGAAGATTAACTACCTTGTAGAAGA	GGCTACTCTGTGTGTTGTAGTAATC	T	C
FB0227	2 dna:chromosome chromosome:082214v1:2:1:628342783:1	550593661	550593626	550593697	72	AGCGAGCAATAAGCCGGAG	AGCGAGCAATAAGCCGGAC	CTTGTACTTGGGCTGTAGGCG	GACCCCTGGACCTCCATTA	G	C
FB0047	2 dna:chromosome chromosome:082214v1:2:1:628342783:1	552369122	552369079	552369157	79	GGAGACTCTCCTTATTGATTGGTATCG	GGAGACTCTCCTTATTGATTGGTATCA	ACAAGTGGGGAACACCGTTATTACA	TTTTTGAGGGGAGACTCTCCTT	T	C
FB0228	2 dna:chromosome chromosome:082214v1:2:1:628342783:1	554110051	554110012	554110097	86	TCGTTCTTTCTTTCTTCCTTCTTCTCT	TCGTTCTTTCTTTCTTCCTTCTTCTCC	AGACTGGATACAGAACACAAGGAAAAGAA	CGGTAGGTGCTGTTCGTTC	C	T
FB0048	2 dna:chromosome chromosome:082214v1:2:1:628342783:1	556976197	556976160	556976238	79	CCCCCGACGCAACATATAGA	CCCCCGACGCAACATATAGG	TCATGCTCAGGGCATTGGGT	GTCTCCTCTCCTCCATATACATCC	C	T
FB0229	2 dna:chromosome chromosome:082214v1:2:1:628342783:1	558386173	558386131	558386198	68	CCAAGTCCTTCACTAGACTTAACAACTA	CCAAGTCCTTCACTAGACTTAACAACTG	CGCTTGAGTCCATGGTGGG	GTGGATCATGTGAAGCCAAGTC	G	A
FB0049	2 dna:chromosome chromosome:082214v1:2:1:628342783:1	561024227	561024192	561024262	71	CCGACACCCCGCATCA	CCGACACCCCGCATCT	GGAGGAGAGGTCGAGGTAGGT	CGCCGATCCAACCACAAC	A	T
FB0230	2 dna:chromosome chromosome:082214v1:2:1:628342783:1	562001957	562001927	562001993	67	CGAGGTCTAGGTTTGATTCCGG	CGAGGTCTAGGTTTGATTCCGT	GACCGGGAGCCCAAGC	GGTGAGGCTGCTTCTCG	A	C
FB0050	2 dna:chromosome chromosome:082214v1:2:1:628342783:1	575508892	575508874	575508931	58	TGGGCGAGTAATCGGCAC	TTGGGCGAGTAATCGGCAT	AACACCCACAACAGCGGC	GATGACATTATCGGGTCAGTGTT	G	A
FB0051	2 dna:chromosome chromosome:082214v1:2:1:628342783:1	613782116	613782082	613782131	50	AGGAGGTGCTCGCCTACT	GGAGGTGCTCGCCTACC	CCCCGCCGGACAGCA	GCTCACGGCGGAGGA	-	-
FB0231	2 dna:chromosome chromosome:082214v1:2:1:628342783:1	616283697	616283672	616283744	73	CGACGATGCCCAATCGACC	GACGATGCCCAATCGACG	CATGACGATGCCTTCACGCA	CAGAAGAACCGCAATTAGATATATGGA	C	G
FB0232	2 dna:chromosome chromosome:082214v1:2:1:628342783:1	616865450	616865422	616865490	69	GTCAGAGATGCCGTAGCCC	GTCAGAGATGCCGTAGCCT	ACAACCAGGACGGTGAACCC	CGAGGTCTTCCACGTCAATG	A	G
FB0052	2 dna:chromosome chromosome:082214v1:2:1:628342783:1	618987004	618986966	618987027	62	CAGTGATGTCCATGTTAGGCAAA	CAGTGATGTCCATGTTAGGCAAG	GTGCGTGTGGTCAAGGCA	AAAGGATCCAGGCTCCCA	G	A
FB0233	2 dna:chromosome chromosome:082214v1:2:1:628342783:1	621017122	621017083	621017161	79	GCCTGCTCCTGGGCAC	GCCTGCTCCTGGGCAT	TCGTTGACTGTCAGACCCGC	AGAGCATCGATCATGTCTTTCTTG	A	G
FB0054	2 dna:chromosome chromosome:082214v1:2:1:628342783:1	623435614	623435594	623435650	57	ACACGGCCAACTCGGTG	CTACACGGCCAACTCGGTA	GCCGCCGCGAAGCAC	CCTCATCTGGCTGGTCCT	T	C
FB0234	2 dna:chromosome chromosome:082214v1:2:1:628342783:1	623556826	623556795	623556862	68	CGTCGTCGACGGCCTG	CGTCGTCGACGGCCTC	CGCGAGGATGGTGACGCT	CCCCAGCGTCCGAGAA	-	-
FB0055	3 dna:chromosome chromosome:082214v1:3:1:564427874:1	3853798	3853761	3853837	77	AGCAAGTGGTGATGGGGG	CAGCAAGTGGTGATGGGGA	CCATCACCGCACCTGAATGG	CATGGAAGTAACAGAGCCACA	G	A
FB0235	3 dna:chromosome chromosome:082214v1:3:1:564427874:1	4138263	4138219	4138304	86	CTCAGTTCGTCTCGTCCAGC	CTCAGTTCGTCTCGTCCAGT	GACCAGCATAAATGTAAATCAGTGAGGTT	GCACAGCTGGACAAAAGTATTATACC	C	T
FB0236	3 dna:chromosome chromosome:082214v1:3:1:564427874:1	8092175	8092131	8092204	74	AGGCATCGTCGTTCAGCT	AGGCATCGTCGTTCAGCG	GGCCTACTTGCAAGGAGCAG	AGTACTCCTTGTTACTATCTGTGGG	T	G
FB0056	3 dna:chromosome chromosome:082214v1:3:1:564427874:1	8698913	8698873	8698954	82	ACCATACTAGCGAATAACGTATCCG	CACCATACTAGCGAATAACGTATCCA	CCCAGGACAGCTGTTCTTCCA	CCAGCCATAACAAAGCACCA	G	A
FB0057	3 dna:chromosome chromosome:082214v1:3:1:564427874:1	10633065	10633020	10633105	86	GCAGATGTCATGTACTCCCTCC	GCAGATGTCATGTACTCCCTCT	CTATGTACTAGAGTAAGTATAAAGTTAAGACGGCTATTTT	GCTACTGTTTTGGGGTTAAGCA	G	A
FB0237	3 dna:chromosome chromosome:082214v1:3:1:564427874:1	11369147	11369119	11369171	53	TGTTCCGCCCGGACC	TGTTCCGCCCGGACG	CGGCGGCGTCCTTGTC	GCCGTACGCCCTGGT	C	G
FB0238	3 dna:chromosome chromosome:082214v1:3:1:564427874:1	27388130	27388100	27388172	73	AGTGACAGTGTTGTGTGATCTTACA	GTGACAGTGTTGTGTGATCTTACG	GTGCCTTCAGTTTTGCAGCCA	CATGTATGTACAACCCGCAGTG	T	C
FB0058	3 dna:chromosome chromosome:082214v1:3:1:564427874:1	29095454	29095417	29095497	81	TCCCGTGTTTTCCTAGATGCG	TTCCCGTGTTTTCCTAGATGCA	CCCTAAGTTGAACAAAATCAACAGACATCA	AGCAGATGACTGTATATTCCCGT	G	A
FB0059	3 dna:chromosome chromosome:082214v1:3:1:564427874:1	33394061	33394027	33394095	69	AAGAAGAAGAGACACCCAAGTCATT	AGAAGAAGAGACACCCAAGTCATG	CCAAGAACGGGCAAACACCA	TTCTTGGCAAAAGAAGAAGAGACA	A	C
FB0239	3 dna:chromosome chromosome:082214v1:3:1:564427874:1	46453106	46453064	46453149	86	AAGATGATGAAATTGGCATATTAGAAGCATT	AGATGATGAAATTGGCATATTAGAAGCATG	TGGAAGACAAATGATGCAGAAAAAAGTACAAT	ACCGGTTGGATCAAGATGATGA	-	-
FB0060	3 dna:chromosome chromosome:082214v1:3:1:564427874:1	352152281	352152245	352152316	72	AGCATGGCGCCGGA	AGCATGGCGCCGGT	ACAGGCCGGTGGCAGT	ACAGGACGAAGTTGCCGT	-	-
FB0240	3 dna:chromosome chromosome:082214v1:3:1:564427874:1	468148917	468148883	468148956	74	CCTTGTCCCAGTTGTTCTTCTTGTTA	CTTGTCCCAGTTGTTCTTCTTGTTG	TGCAGCTGGACGAATGGGT	CTGCTCCACCTTGACCTTG	T	C
FB0241	3 dna:chromosome chromosome:082214v1:3:1:564427874:1	471190752	471190714	471190790	77	CAGAGCATTTCTACAATGCTGCC	CAGAGCATTTCTACAATGCTGCT	AGGCTTCCACGGCATGACA	AGTGTCCTTCTGCTGCCA	C	T
FB0061	3 dna:chromosome chromosome:082214v1:3:1:564427874:1	477404439	477404407	477404486	80	GATATCACAAGATGCGAGATGCAAAAA	ATATCACAAGATGCGAGATGCAAAAG	GCAGCTTTACTCTGCACCGTT	CAGCTTCAAACTAACATGTGTGATATC	T	C
FB0062	3 dna:chromosome chromosome:082214v1:3:1:564427874:1	477778013	477777978	477778037	60	CAACAAAACGCAAGCGTACAAG	CAACAAAACGCAAGCGTACAAC	GTTTTGGCCTTGCCGCGTA	GTCGCCACCGAACGC	G	C
FB0243	3 dna:chromosome chromosome:082214v1:3:1:564427874:1	511745263	511745220	511745309	90	CTAAATTTGGATAGAGATCATTTGAGTTTTCGA	AATTTGGATAGAGATCATTTGAGTTTTCGG	AGCCACTATTTTTGCGCCATATGAAAA	CGTTTGAACTTCTGCTAAATTTGGAT	T	C
FB0063	3 dna:chromosome chromosome:082214v1:3:1:564427874:1	523991922	523991887	523991959	73	CGGCACAGGGAAGCTCTA	CGGCACAGGGAAGCTCTG	CAGGGGGGAGGGGGAA	ACTATCCATCCACAGCCCAG	-	-
FB0245	3 dna:chromosome chromosome:082214v1:3:1:564427874:1	534667970	534667937	534668006	70	CAGGATTGATGAAGAATTGTGTCGA	CAGGATTGATGAAGAATTGTGTCGC	CGCCACAACTATGTGCGCAA	GCTGACTGGTGGCAGG	T	G
FB0064	3 dna:chromosome chromosome:082214v1:3:1:564427874:1	538333535	538333503	538333580	78	GAGCTGGGATTTCTCTGATGCTATA	AGCTGGGATTTCTCTGATGCTATG	GGGACAACCTTTCTTTCACTGCC	GGTAATTGCAGACTTTCTTGAGAGC	T	C
FB0065	3 dna:chromosome chromosome:082214v1:3:1:564427874:1	543218257	0	0	0	TCTCCCTTACGAACCCCTCT	CTCCCTTACGAACCCCTCC	GACGACGGGGAAGCGC	CGCCAGGTTCGCCTTC	T	C
FB0246	3 dna:chromosome chromosome:082214v1:3:1:564427874:1	547361568	547361531	547361606	76	CCCCTACTGCCAATATGCCC	CCCCTACTGCCAATATGCCT	TGCATCATGCTGTATGCAGCG	CTGATCCTACCGGGCTCTA	G	A
FB0066	3 dna:chromosome chromosome:082214v1:3:1:564427874:1	550652144	550652108	550652181	74	CCGCGACGAACAAGCTGA	CGCGACGAACAAGCTGC	GGATCCGGCTGGAGGGG	CCTCCGACGGTGACCTG	T	G
FB0247	3 dna:chromosome chromosome:082214v1:3:1:564427874:1	553611719	553611680	553611753	74	GCGGATGGCGGACTCG	GCGGATGGCGGACTCA	GCCTAGAGACAGCAGCAAGGA	CGTAGCCGAGGCCGAT	C	T
FB0067	3 dna:chromosome chromosome:082214v1:3:1:564427874:1	558021743	558021710	558021782	73	GCATCAGTCATGGATGGTCAGT	CATCAGTCATGGATGGTCAGC	GCGGTGGCAGTATGCCAA	GGACGATATTTCCAGAAAGCATCA	A	G
FB0068	4 dna:chromosome chromosome:082214v1:4:1:544168226:1	28958880	28958851	28958920	70	GTCAAACACTTCACCAAGAAGCA	GTCAAACACTTCACCAAGAAGCG	ATGGCACAGAGAGGAAGTGCT	GCAGGAAGCATTGCTACTGT	T	C
FB0249	4 dna:chromosome chromosome:082214v1:4:1:544168226:1	33328193	33328155	33328222	68	CTGGGACCGGTCAAAATCAAG	CTGGGACCGGTCAAAATCAAT	CAGTGGGGGGAGACAGGA	CGGGTCGAGCTGGGA	C	A
FB0069	4 dna:chromosome chromosome:082214v1:4:1:544168226:1	35507682	35507642	35507724	83	AATTTGCCATGGGCACAAATCA	TTGCCATGGGCACAAATCG	CGCAGTTGTTCAGAAGTATCACACA	GTCGTTCTGCTTTATCGCCA	A	G
FB0250	4 dna:chromosome chromosome:082214v1:4:1:544168226:1	36983071	36983045	36983128	84	AAGAGAAAAATAATTCAGCGGACCAAC	AAAGAGAAAAATAATTCAGCGGACCAAT	TGAGATGCCATTTTAATATATATTTCTTGTCAACTATTTT	AAGAGAAAAATAATTCAGCGGACCA	C	T
FB0070	4 dna:chromosome chromosome:082214v1:4:1:544168226:1	195668777	195668743	195668816	74	TCTTCCCTTGTAGCAAGCTCG	AATCTTCCCTTGTAGCAAGCTCA	GCAAACCTGGAACTCGCGAA	AGCAGCTTCTCCTGCTCAA	T	C
FB0251	4 dna:chromosome chromosome:082214v1:4:1:544168226:1	201882185	201882151	201882222	72	CTCCCAGGACCCCGAC	TCTCCCAGGACCCCGAT	GTAGCGGGAGGAAGGCGA	ACTGGCTCTACGACACGC	A	G
FB0071	4 dna:chromosome chromosome:082214v1:4:1:544168226:1	310189731	310189702	310189775	74	CTCCAACAAAGCACATGATGGT	TCCAACAAAGCACATGATGGC	AGGAAAGAGCCACTTAGAGTGCC	GAAGTTACCTGGCTACCTGATTAC	G	A
FB0252	4 dna:chromosome chromosome:082214v1:4:1:544168226:1	356411531	356411493	356411573	81	CCTAATCTGTTAGCGCAATTGCAAG	CCTAATCTGTTAGCGCAATTGCAAC	CAAACGAACAAAAGGCAGAGGTGA	GTTTGCTAGGGTTGTGTTCCTA	G	C
FB0253	4 dna:chromosome chromosome:082214v1:4:1:544168226:1	428844189	0	0	0	TGTACCACTGGAATGGCTCTTTG	TGTACCACTGGAATGGCTCTTTC	GCCCTGCAAACATGAGCACA	CGTGAAATTGTTACTTTTTGTACCACT	G	C
FB0254	4 dna:chromosome chromosome:082214v1:4:1:544168226:1	491834966	491834926	491835004	79	GCCACCGGTACAACAGACAA	GCCACCGGTACAACAGACAT	CATCAATGGGCGGGCAGG	GGTGTTATGCAGTTATGCACCG	A	T
FB0073	4 dna:chromosome chromosome:082214v1:4:1:544168226:1	492527012	492526965	492527049	85	ACAGTGTTCCCAAACAAACAACA	ACAGTGTTCCCAAACAAACAACG	CGTCGTCTGCTAGACCGTAACT	AGTTGTGCTTTTACAATTTCATGACAC	A	G
FB0255	4 dna:chromosome chromosome:082214v1:4:1:544168226:1	502014765	502014722	502014803	82	GGGCTTGTTGACGAAGCTG	AAGGGCTTGTTGACGAAGCTA	CTTGCATCCACAGGCTGACA	CGTAATCAATGGCTTTTGCAAAGAA	G	A
FB0074	4 dna:chromosome chromosome:082214v1:4:1:544168226:1	507082721	507082689	507082767	79	GAAGATGTTGTTGATCAGGTGGC	AGAAGATGTTGTTGATCAGGTGGT	CGTTGCCACACAACTGGCT	CTTGCCATGTCTGATATGAAGAAAGA	G	A
FB0075	4 dna:chromosome chromosome:082214v1:4:1:544168226:1	510466462	510466420	510466509	90	ACAGCTGGAGAAACCTGCTT	ACAGCTGGAGAAACCTGCTC	CTGGCTCTTATAAGAAGGGAACCGTAA	CTGTTCCAGCATGGAATATCTTGA	T	C
FB0256	4 dna:chromosome chromosome:082214v1:4:1:544168226:1	518762387	518762351	518762422	72	TCCAGCTCCGCGTCG	GTCCAGCTCCGCGTCC	CTCCTTGCTGTGGCTAGGGT	TCTAACCTGCTTCCGGCT	C	G
FB0076	4 dna:chromosome chromosome:082214v1:4:1:544168226:1	519561038	519561000	519561078	79	TGTTAAAGAGAGCCTACGTGCA	TGTTAAAGAGAGCCTACGTGCG	GCGTCATCAGTGAGACTTAAGATTCCT	CCTTGCTGTTTGCTGGTTCT	T	C
FB0257	4 dna:chromosome chromosome:082214v1:4:1:544168226:1	521994315	521994279	521994356	78	CCCTGGCCCGATGCT	CCCTGGCCCGATGCC	CCTTGCCTGAGAATACCAGCG	GGACTTGAAGAAGTCTGACAAGC	T	C
FB0077	4 dna:chromosome chromosome:082214v1:4:1:544168226:1	524136482	524136457	524136520	64	GAAAACACACATCCTCACGCA	GAAAACACACATCCTCACGCG	TGAAACAATGGGTGCCTTGCA	GCAAAGGCACCACCAGAAG	T	C
FB0258	4 dna:chromosome chromosome:082214v1:4:1:544168226:1	525993178	0	0	0	GCTGGAGTCTGGACGACTAA	GCTGGAGTCTGGACGACTAG	TGTAGCTGCTTCAGCACCAGT	GCAAGCAGTACAGGCAGG	T	C
FB0259	4 dna:chromosome chromosome:082214v1:4:1:544168226:1	528396189	528396150	528396226	77	TCCTGACCTGATCTCGGGA	CCTGACCTGATCTCGGGG	CTGCTACCACGAGCACGAC	GTGCTCCAGAACCGCTC	C	T
FB0078	4 dna:chromosome chromosome:082214v1:4:1:544168226:1	531600460	531600425	531600486	62	GTTCCGGAAGCTGTTCGG	GTTCCGGAAGCTGTTCGC	TCAGGTGCGGCCGGTA	CAGCAGCGAGGAAGGC	G	C
FB0079	4 dna:chromosome chromosome:082214v1:4:1:544168226:1	536788273	536788229	536788314	86	AGTTCTGCGTCGCGTACAA	AGTTCTGCGTCGCGTACAT	CCTTTTTATGAGTTGTTTGAGAGGATATATTCTTTGTC	TGCTCCTATATATGTTGTCTATCTGCA	T	A
FB0260	4 dna:chromosome chromosome:082214v1:4:1:544168226:1	543813736	543813702	543813778	77	GCTTCGAGTTCTTCCAGGTCG	GCTTCGAGTTCTTCCAGGTCA	GCCAGGTCGCGCCCA	GATGCTGCCAGATGGTAAGATG	T	C
FB0261	5 dna:chromosome chromosome:082214v1:5:1:561411686:1	59899792	59899751	59899813	63	GCTGCACGGTCAGTCCATAT	GCTGCACGGTCAGTCCATAC	AGAGCAGGGGCGCGA	CCCTTTTCTGGGAAGATCGTTG	T	C
FB0081	5 dna:chromosome chromosome:082214v1:5:1:561411686:1	423717934	423717897	423717975	79	GATGAGCATGTGCATCGTTTTGAT	ATGAGCATGTGCATCGTTTTGAA	CATGCATGTACGGTGCTGATGG	GTTTACCCGGTGTAGATGAGC	T	A
FB0262	5 dna:chromosome chromosome:082214v1:5:1:561411686:1	426574991	426574946	426575021	76	GCAAAAATGTTTTCTTTAACCGGACAGATATATAT	CAAAAATGTTTTCTTTAACCGGACAGATATATAC	CCATGTAGGGTTATTTTCTGAACGTGG	TGTTATTCGGAGCAAAAATGTTTTCTTT	T	C
FB0082	5 dna:chromosome chromosome:082214v1:5:1:561411686:1	440558290	440558259	440558317	59	GCACCATGGCCACGTCA	CACCATGGCCACGTCG	CGTCGGCGCGACAGT	CGTCCGCCTGCATCC	-	-
FB0011	5 dna:chromosome chromosome:082214v1:5:1:561411686:1	484115055	484115013	484115090	78	CTCGTGGGAGGACGCA	CTCGTGGGAGGACGCC	AGCGCTGCCTTCGTCTATGAAT	GCCATTGGTAGGGACTCCA	-	-
FB0263	5 dna:chromosome chromosome:082214v1:5:1:561411686:1	516445799	516445758	516445832	75	CGTGTTCGTCGCCGACAG	CGTGTTCGTCGCCGACAA	TCGACGGAGTCACGGAGC	CGACGACAAGACCAAGGAGAA	G	A
FB0012	5 dna:chromosome chromosome:082214v1:5:1:561411686:1	517181635	517181594	517181674	81	GTTCTCTGTGCTTGGCCAATATG	GTTCTCTGTGCTTGGCCAATATT	CAGACAAGCCAAGGGGAACTC	AAGAAGCTACGAGGTTTTGGTTC	-	-
FB0013	5 dna:chromosome chromosome:082214v1:5:1:561411686:1	517690968	517690936	517691010	75	GTATCGACGGTATATGATGTCACCTAC	TGTATCGACGGTATATGATGTCACCTAT	AGCACCTTTGAACAAAAGATGGAAAAGG	CTCTCCACTGGAAGTTGTATCG	G	A
FB0264	5 dna:chromosome chromosome:082214v1:5:1:561411686:1	518433475	518433438	518433526	89	ATCTTTGTAGGTCATTATCCTTCTCACC	GTAATATCTTTGTAGGTCATTATCCTTCTCACT	CGTGTCAGATGAGACAGCTTAATTCTTAACA	GCTGGCACTTTATACCTTAGTAATATCTTTG	G	A
FB0014	5 dna:chromosome chromosome:082214v1:5:1:561411686:1	522797617	522797574	522797655	82	ACCTAAAATTCACACGCTTTGCA	ACCTAAAATTCACACGCTTTGCG	CCGGAGTGCCATTGTTGTATATTCC	TGTACTCCGAGTGTCCACC	T	C
FB0265	5 dna:chromosome chromosome:082214v1:5:1:561411686:1	523957540	523957499	523957585	87	CCAAACCGGTTGAAAGCTCG	TCCAAACCGGTTGAAAGCTCA	TCCATCTGACCTCTGATGTTTGTGAA	GTACTCGACCGAGATGTTAATTCC	G	A
FB0015	5 dna:chromosome chromosome:082214v1:5:1:561411686:1	528789224	528789191	528789271	81	CATCCAACCTAAACTCCTCCTCTAC	TCATCCAACCTAAACTCCTCCTCTAT	AAGGTGAAACTGGAGGATACCAATGA	AGCTTCAATTAATCTATCAGGCTCATC	G	A
FB0266	5 dna:chromosome chromosome:082214v1:5:1:561411686:1	530431590	530431555	530431634	80	TTGAACTATGCTCTTCCTTGTCTGAA	TGAACTATGCTCTTCCTTGTCTGAG	CGGCAATCTCTGCACGGG	TTCTTCTCATCTGATGCATTTGAACT	T	C
FB0267	5 dna:chromosome chromosome:082214v1:5:1:561411686:1	532059281	532059249	532059322	74	CTTCCGCGAGATAAGATCAAGGAA	TTCCGCGAGATAAGATCAAGGAG	AGCCATCCTCTTTCAGCTCCA	CCCCTTGATACGGTAACCCTT	T	C
FB0016	5 dna:chromosome chromosome:082214v1:5:1:561411686:1	532076440	532076400	532076478	79	CATTGTTACTGCCTCTGCCAT	CATTGTTACTGCCTCTGCCAA	GCCTCCGATTATGGGTTGCAC	GTGTTGGAGTCTCCTTTGCA	A	T
FB0268	5 dna:chromosome chromosome:082214v1:5:1:561411686:1	535044509	535044467	535044549	83	GTGAAGGCCTTCAAACTTGCTC	GTGAAGGCCTTCAAACTTGCTT	GCAGATCAAGCTGAAGGAAGCA	AGAACCAGTCCTCCTCCAATAG	C	T
FB0017	5 dna:chromosome chromosome:082214v1:5:1:561411686:1	535192440	535192399	535192474	76	TCATCATAGGTGATGATGAGAGCG	CTCATCATAGGTGATGATGAGAGCC	AGACGCTGCGGGCGA	TCATAGAAGCCACCATGCTCA	G	C
FB0269	5 dna:chromosome chromosome:082214v1:5:1:561411686:1	540690170	540690136	540690210	75	AGCATCTGTATGCTCAGGTGATC	AGCATCTGTATGCTCAGGTGATT	AGGCTGAAGCCAGAGTGCA	GCGTTTTCCGCTCAAACAAG	G	A
FB0019	5 dna:chromosome chromosome:082214v1:5:1:561411686:1	541236892	541236870	541236938	69	CAGTATGTAGGCCGGCAAAATT	CAGTATGTAGGCCGGCAAAATC	TTTTTAGTTTCGCACGGCCCC	CCTCCTTGTAACTTGAACTGTTGTAC	A	G
FB0020	5 dna:chromosome chromosome:082214v1:5:1:561411686:1	557082679	557082636	557082705	70	AACTTTATGGCGAAGATTGCAGAC	CAACTTTATGGCGAAGATTGCAGAT	GCTCGAAGAAGCTTCGCCAG	AGAACATCCTTCTTGATGCCAAC	C	T
FB0021	6 dna:chromosome chromosome:082214v1:6:1:538755036:1	483361	0	0	0	CACCCATACCTCCAGGGAAA	CACCCATACCTCCAGGGAAG	GGAATGCCTGGTGGCTTCC	CCCCATTCCTCCAGGCATA	T	C
FB0271	6 dna:chromosome chromosome:082214v1:6:1:538755036:1	485053	485021	485098	78	AAGTTTTTTGTCCTGCTGCTGATC	AAGTTTTTTGTCCTGCTGCTGATT	GCCCCATGAGCCCTCGT	GGACACTTCCAACACTTAACCAAAG	G	A
FB0022	6 dna:chromosome chromosome:082214v1:6:1:538755036:1	10703399	10703354	10703430	77	ATCATTCATGTAGGAACCCGGG	AAATCATTCATGTAGGAACCCGGA	CGTCGTACCGATCGAATGCC	AAGGACCAACCTTGTATCAATCAAAA	A	G
FB0023	6 dna:chromosome chromosome:082214v1:6:1:538755036:1	308323853	308323816	308323904	89	GTAATCTAATAGCAAGAAAATAAATAAGCAGCCA	ATCTAATAGCAAGAAAATAAATAAGCAGCCG	GGCCCTTTTCTACAAAACTAGAAGAGTAATGA	ATTAGTAATCTAATAGCAAGAAAATAAATAAGCAGC	-	-
FB0080	6 dna:chromosome chromosome:082214v1:6:1:538755036:1	309222074	0	0	0	AGCCGCTTGTCGACGT	GCCGCTTGTCGACGC	CATGAGCCATGCTTTCCACGA	CTCCGCGGCGCAGAT	-	-
FB0024	6 dna:chromosome chromosome:082214v1:6:1:538755036:1	476273660	0	0	0	CTCCACGCCTCCTTCCC	CTCCACGCCTCCTTCCG	GCGGGAGCGCCGATT	ACGGGAAGCACTCCCTC	-	-
FB0084	7 dna:chromosome chromosome:082214v1:7:1:601597413:1	45415396	45415358	45415437	80	CAGAGCTCAAGGAGACTGGC	TCAGAGCTCAAGGAGACTGGT	CCCTACGTCATGTAGACTGGGAC	GGAAGGATGAGGAACATGTCTT	A	G
FB0273	7 dna:chromosome chromosome:082214v1:7:1:601597413:1	45417142	45417106	45417169	64	CTGGTACTACTCGCCCTTCTC	CTGGTACTACTCGCCCTTCTT	CGGTCCACGGCCGGAA	TCGTCAGGCCCTTCTGC	T	C
FB0274	7 dna:chromosome chromosome:082214v1:7:1:601597413:1	50429616	50429583	50429652	70	CTTTGTGCTGTCTGCTGTGC	TCTTTGTGCTGTCTGCTGTGT	TGCTCTCCTCTCCCTCGGAA	CTGGTCGAGCAAAGCCTC	A	G
FB0276	7 dna:chromosome chromosome:082214v1:7:1:601597413:1	66928961	66928923	66929005	83	ACGACTTGCCTCTTTGCATCTA	CGACTTGCCTCTTTGCATCTC	AAGCTCTTCTGCAAATCAAGCACAT	CCCTCAAGTCCTCTGTGTGAATAA	G	T
FB0086	7 dna:chromosome chromosome:082214v1:7:1:601597413:1	67748872	67748837	67748902	66	CGGGACGAGCGCCA	CGGGACGAGCGCCC	CTTCTCGCCGGACGTCCT	CCGGCGAGTGGGTAGAAC	G	T
FB0277	7 dna:chromosome chromosome:082214v1:7:1:601597413:1	74567003	74566964	74567043	80	GCAGACACACAGGGAGCTAA	GCAGACACACAGGGAGCTAC	CCACGCCGAAGTACATGGTC	CCTAGAAGAAGGCCCCAGTG	C	A
FB0087	7 dna:chromosome chromosome:082214v1:7:1:601597413:1	89433086	89433046	89433120	75	ATTTTATAGCAGCTACACTCCCTGAA	TTTTATAGCAGCTACACTCCCTGAC	TGGAATCCAGCAGGCCTCG	GGCAGAGGCTCTCGAATTTT	C	A
FB0278	7 dna:chromosome chromosome:082214v1:7:1:601597413:1	97204140	97204120	97204176	57	CGACGCAGCAAAAGAACAGAAAATT	GACGCAGCAAAAGAACAGAAAATC	GTTCCCTAGAGGGCGCCA	GCCGCCTAGCATCGAC	A	G
FB0279	7 dna:chromosome chromosome:082214v1:7:1:601597413:1	158375150	158375120	158375197	78	GTCATAAACAGAAGGAACTGGGAAAC	GTCATAAACAGAAGGAACTGGGAAAG	TGCATGGGACAAATGCGCAA	TTTCGTAATCATCATCCACAATGTCAT	C	G
FB0088	7 dna:chromosome chromosome:082214v1:7:1:601597413:1	164378363	164378320	164378395	76	ACCCTTCCTGGTTCTAGAGCT	CCCTTCCTGGTTCTAGAGCG	GAATTCGGCATCGACCCAGC	TCTCCATCTTCTCGTCAAATGTGA	G	T
FB0280	7 dna:chromosome chromosome:082214v1:7:1:601597413:1	180594626	180594574	180594660	87	TTATGCTATGAGCGTTGTCTCAAAAAAA	TTTATGCTATGAGCGTTGTCTCAAAAAAT	GCAGACTGAGGTTTGATCTCGCT	TGCCTCAAAATATATACGTATTCATTTATGCT	T	A
FB0281	7 dna:chromosome chromosome:082214v1:7:1:601597413:1	341221034	341220994	341221079	86	CTATAATGAGAGCCCCATCTTGTATCTC	CTATAATGAGAGCCCCATCTTGTATCTT	CCACAGGAAGAGGGAAAAATCAAGAA	GCGAGATAAAGTTCTATAATGAGAGCC	-	-
FB0089	7 dna:chromosome chromosome:082214v1:7:1:601597413:1	401942968	401942931	401943004	74	AGTGGCGTGGCCATGA	AGTGGCGTGGCCATGG	CACCCCGCAGACAGTTGG	CGAAGCAGCGGCACAC	-	-
FB0282	7 dna:chromosome chromosome:082214v1:7:1:601597413:1	494037946	494037911	494037983	73	ACCTGTGCGTTCCAACACA	CCTGTGCGTTCCAACACG	AGGTTCGGCCGTCAGTCC	GCGATGCCGACATGCTC	C	T
FB0090	7 dna:chromosome chromosome:082214v1:7:1:601597413:1	511403799	511403775	511403841	67	TCCGTTACGGTTTAGAAGACGC	CTCCGTTACGGTTTAGAAGACGT	CTTGGTCCCAGAGATCGCTCA	TTCCTTATAACATCTACTTCCTCCGT	A	G
FB0283	7 dna:chromosome chromosome:082214v1:7:1:601597413:1	565859962	565859917	565860001	85	GTGGTGTCATGCTCCGTCTA	TGGTGTCATGCTCCGTCTG	GCCCTTCATCGACTCCATTTTATCC	AAGTTCGGGTATGTTTGTCAATCTT	A	G
FB0284	7 dna:chromosome chromosome:082214v1:7:1:601597413:1	567134182	567134146	567134220	75	GGCAGTGGATCGCCGTC	GGCAGTGGATCGCCGTA	CTGAGCTGAGCAGTCTGGC	CCAGTGTCACTCATCGCC	C	A
FB0092	7 dna:chromosome chromosome:082214v1:7:1:601597413:1	569738569	569738532	569738610	79	GCAACAGGGAGGCAAACG	AGCAACAGGGAGGCAAACA	GTTTATAGGATTGTATGGATAGATGTGAGGGATC	AAGAATGACACCTTGGATCAGC	G	A
FB0093	7 dna:chromosome chromosome:082214v1:7:1:601597413:1	573087396	573087361	573087430	70	CGGATGCAGATCTCCCCG	CGGATGCAGATCTCCCCA	CCGACACCGGCGCCT	TTCATGATCTGCTTGCCGC	G	A
FB0285	7 dna:chromosome chromosome:082214v1:7:1:601597413:1	580856767	0	0	0	GTCCTGTGTTACGGTTTGCA	CGTCCTGTGTTACGGTTTGCT	GACGGAAGCAGCGGCA	ACTACTAGCTCCTAGTCTTCAGACA	A	T
FB0286	7 dna:chromosome chromosome:082214v1:7:1:601597413:1	586911906	586911877	586911946	70	TTGCATTAGACCGTAATTACCAGTCT	TGCATTAGACCGTAATTACCAGTCC	CCTTCTCCTCCCCAACGGTA	CTTCCCGTGTGACATTTGCA	A	G
FB0095	7 dna:chromosome chromosome:082214v1:7:1:601597413:1	593141153	593141112	593141183	72	GGGAGGAGTACACCAAGCAT	GGGAGGAGTACACCAAGCAC	GAGAAACGCCACCTCTCGC	GAGAAGCTAGCCACTTTAATGGG	C	T
FB0287	7 dna:chromosome chromosome:082214v1:7:1:601597413:1	596844606	596844580	596844648	69	ACCATCCTACACTACTAGACACCA	ACCATCCTACACTACTAGACACCG	GGGTGATGGATCCTTGCTCGT	TCACTGCCTAACAAAACACACC	T	C
FB0288	7 dna:chromosome chromosome:082214v1:7:1:601597413:1	600439357	600439339	600439399	61	CCTCAAAGAACCCCTTTGCG	ACCTCAAAGAACCCCTTTGCA	TCATGCACGGGGAGCCA	GAGCTGAGAAACATCATGAGTCAC	C	T
Genomic positions according to Mascher et al. (2017)
