# Supplementary material for: Two dominant genes in barley (Hordeum vulgare L.) complementarily encode perfect resistance to Japanese soil-borne wheat mosaic virus
Source: Breed Sci. 2022 Dec 13;72(5):372–82. doi: 10.1270/jsbbs.22046 (PMC9895801; doi:10.1270/jsbbs.22046)
Supplement: Supplementary file 5 — Supplemental Table 4 [file 72_372_s5.xlsx]

## Sheet: Sheet 1
Supplemental Table 4. Fluidigm-based genotype and JSBWMV infection rate (%) of each of the RILs bred from the cross between cv. "Tochinoibuki" and cv. "Sukai Golden" (Replication 1 to 4).
Chr.	Position (bp)	Allele	Assay	Linkage	Position (cM)	Locus ID	Sukai Golden	Tochinoibuki	SSD F6-001	SSD F6-002	SSD F6-003	SSD F6-004	SSD F6-005	SSD F6-006	SSD F6-007	SSD F6-009	SSD F6-010	SSD F6-012	SSD F6-013	SSD F6-014	SSD F6-015	SSD F6-016	SSD F6-017	SSD F6-018	SSD F6-019	SSD F6-023	SSD F6-024	SSD F6-025	SSD F6-026	SSD F6-027	SSD F6-028	SSD F6-029	SSD F6-030	SSD F6-031	SSD F6-032	SSD F6-033	SSD F6-034	SSD F6-036	SSD F6-037	SSD F6-038	SSD F6-039	SSD F6-040	SSD F6-041	SSD F6-042	SSD F6-043	SSD F6-045	SSD F6-046	SSD F6-047	SSD F6-048
1H	5425737	A/C	FB0025	LG1	0	M1	A	B	A	B	B	A	A	A	B	A	B	A	B	B	A	A/B	B	B	B	B	B	B	A	A	A	A	A	A	B	B	A	A	A	A	B	B	A	A/B	A	B	B	A	B
1H	8060871	C/T	FB0026	LG1	1.7	M2	A	B	A	B	B	A	A	A	B	A	B	A	B	B	A	A/B	B	B	B	B	B	B	A	A	A	A	A	A	B	B	A	A	A	A/B	B	B	A	A/B	A	B	B	A	B
1H	9117287	T/C	FB0194	LG1	2	M3	A	B	A	B	B	A	A	A	B	A	B	A	B	B	A	A/B	B	B	B	B	B	B	A	A	A	A	A	A	B	B	A	A	A	A/B	B	B	A	A/B	A	B	B	A	B
1H	10595010	A/T	FB0195	LG1	5.4	M4	A	B	A	B	B	A	A	A	B	B	B	A	B	B	A	A/B	B	B	A	B	B	B	A	A	A	A	A	A	B	B	A	A	A	A/B	B	B	A/B	A/B	A	B	B	A	B
1H	18200214	A/G	FB0028	LG1	10.8	M5	A	B	A	B	B	A	A	A	B	B	B	A	B	B	A	B	A	B	A	B	B	B	A	A	A	A	A	A	B	B	A	A	A	A/B	B	B	A/B	A	A	A	B	A	B
1H	22944628	C/G	FB0197	LG1	26.4	M6	A	B	A	B	B	A	A	A	B	B	B	A	B	B	A	B	B	A/B	A/B	B	B	A	A	A	A	A	A	B	B	B	A	A	A	B	B	B	A	A	A	A	B	A	B
1H	31137736	C/A	FB0198	LG1	28.8	M7	A	B	A	B	B	A	A	A	B	B	B	A	B	B	A	B	B	A/B	A/B	B	B	A	B	A	A	A	A	B	B	B	A	A	A	B	B	B	A	A	A	A	A	A	B
1H	91474159	T/C	FB0199	LG1	36.1	M8	A	B	A	B	B	A	A	A	B	B	B	A	B	B	B	A	B	B	A/B	B	B	A/B	B	A	A	A	A	B	B	B	A	A	B	B	A	B	A	A	A	A	A	A	B
1H	207466240	T/C	FB0200	LG1	37.9	M9	A	B	A	B	A	A	B	A	B	B	B	A	B	B	B	A	B	B	A/B	B	B	A/B	B	A	A	A	A	B	B	B	B	A	B	B	A	B	A	A	A	A	A	A	B
1H	363084842	A/C	FB0201	LG1	50.7	M10	A	B	A	B	A	A	B	A	B	B	B	A	B	A	B	B	A	B	A	A	B	B	B	A	A	A	A	B	B	B	B	A	A	B	A	A	A	A	A	A	A	A	B
1H	377002873	A/C	FB0033	LG1	51.2	M11	A	B	A	B	A	A	B	A	B	B	B	A	B	A	B	B	A	B	A	A	B	B	B	A	A	A	A	B	B	B	B	A	A	B	A	A	A	A	A	A	A	A	B
1H	391648952	C/T	FB0202	LG1	52.1	M12	A	B	A	B	A	A	B	A	B	B	B	A	B	A	B	B	A	B	A	A	B	B	B	A	A	A	A	B	B	B	B	A	A	B	A	A	A	A	A	A	A	B	B
1H	406722551	C/T	FB0203	LG1	58.3	M13	A	B	A	B	A	B	B	A	B	B	B	A	B	B	B	B	A	A	A	A	B	B	B	A	B	A	A	A	A	B	B	A	A	B	B	A	A	A	A	A	A	B	B
1H	404305108	G/A	FB0035	LG1	59.4	M14	A	B	A	B	A	B	B	A	B	B	B	A	B	B	B	B	A	A	A	A	B	B	B	A	B	A	A	A	A	B	B	A	A	B	B	A	A	A	A	A	A	B	B
1H	419097235	G/A	FB0036	LG1	70.2	M15	A	B	A	B	A	A	B	A	A	B	B	B	A	B	B	B	A	A	A	B	B	B	B	B	B	A	A	A	A	B	A	A	A	B	B	B	A	A	A	A	A	A	B
1H	430506952	G/A	FB0205	LG1	83.6	M16	A	B	A	B	A	A	A	A	A	A	A	B	A	B	B	B	A	A	A	B	B	B	B	B	B	A	A	A	A	B	A	B	A	B	B	B	A	A	B	A	B	A	B
1H	434964028	T/C	FB0038	LG1	83.6	M17	A	B	A	B	A	A	A	A	A	A	A	B	A	B	B	B	A	A	A	B	B	B	B	B	B	A	A	A	A	B	A	B	A	B	B	B	A	A	B	A	B	A	B
1H	431039850	T/C	FB0037	LG1	86.6	M18	A	B	A	B	A	A	A	A	A	A	A	B	A	B	B	B	A	A	A	B	B	B	B	B	B	A	A	A	A	B	A	B	A	B	B	B	A	A	B	B	B	A	B
1H	435752104	G/A	FB0206	LG1	88.6	M19	A	B	A	B	A	A	A	A	A	B	A	B	A	B	B	B	A	B	A	B	B	B	B	B	B	A	A	A	A	B	A	B	A	B	B	B	A	B	B	B	B	A	B
1H	449594170	C/T	FB0039	LG1	112.5	M20	A	B	A	B	A	B	B	A	A	B	A	B	B	A	B	B	A	B	A	A	B	A	B	A	B	B	A	A	A	A	A	B	B	A	B	B	A	A	B	A/B	B	A	B
1H	451528977	T/C	FB0207	LG1	113	M21	A	B	A	B	A	B	B	A	A	B	A	B	B	A	B	B	A	B	A	A	B	A	B	A	B	B	A	B	A	A	A	B	B	A	B	B	A	A	B	A/B	B	A	B
1H	455064149	C/T	FB0040	LG1	117.7	M22	A	B	A	B	A	B	B	A	A	B	A	B	B	A	B	B	B	B	A	A	B	A	B	B	B	B	B	B	A	A	A	B	B	A	B	A	A	A	B	B	B	A	B
1H	455518355	G/A	FB0208	LG1	118.6	M23	A	B	A	B	A	B	B	A	A	B	A	A	B	A	B	B	B	B	A	A	B	A	B	B	B	B	B	B	A	A	A	B	B	A	B	A	A	A	B	B	B	A	B
2H	1628686	T/C	FB0209	LG2	0	M24	A	B	B	A	A	B	A	A/B	A	A	B	A/B	B	A	B	A	A	A	A	B	B	A	B	B	B	A	A	B	A	B	A	A	B	B	A/B	A	B	B	B	B	B	B	B
2H	2438614	T/C	FB0002	LG2	0.6	M25	A	B	B	A	A	B	A	A/B	A	A	B	A/B	B	A	B	A	A	A	A	B	B	A	B	B	B	A	A	B	A	B	A	A	B	B	A/B	A	B	B	B	B	B	B	A
2H	3509488	G/A	FB0003	LG2	0.6	M26	A	B	B	A	A	B	A	A/B	A	A	B	A/B	B	A	B	A	A	A	A	B	B	A	B	B	B	A	A	B	A	B	A	A	B	B	A/B	A	B	B	B	B	B	B	A
2H	7530533	A/G	FB0211	LG2	1.4	M27	A	B	A/B	A	A	B	A	A/B	A	A	B	A/B	B	A	B	A	A	A	A	B	B	A	B	B	B	A	A	B	A	B	A	A	B	B	A/B	A	B	B	B	B	B	B	A
2H	8405776	C/T	FB0212	LG2	7.2	M28	A	B	B	B	A	B	A	A/B	A	A	B	A	B	A	B	A	A	A	A	B	B	A	B	B	B	A	A	A/B	A	B	A	A	B	B	A	A	A	B	B	B	B	A	A
2H	8660136	C/T	FB0005	LG2	7.8	M29	A	B	B	B	A	B	A	A/B	A	A	B	A	B	A	B	A	A	A	A	B	B	A	B	B	B	A	A	A/B	A	B	A	A	B	B	A	A	A	B	B	B	B	A	A
2H	9732166	T/C	FB0214	LG2	11.4	M30	A	B	A	B	A	B	A	B	A	A	B	A	B	B	B	A	A	B	A	B	B	A	B	B	B	A	A	A/B	A	B	A	A	B	B	A	A	A	B	B	B	B	A	A
2H	12648727	A/G	FB0008	LG2	12.6	M31	A	B	A	B	A	B	A	B	A	A	B	A/B	B	B	B	A	A	B	A	B	B	A	B	B	B	A	A	A/B	A	B	A	A	B	B	A	A	A	B	B	B	B	A	A
2H	14483751	C/G	FB0216	LG2	13.7	M32	A	B	A	B	A	B	A	B	A	A	B	A/B	B	B	B	A	A	B	A	B	B	A	B	A	B	A	A	A/B	A	B	A	B	B	B	A	A	A	B	B	B	B	A	A
2H	15721748	A/G	FB0009	LG2	17.8	M33	A	B	A	B	A	B	A	B	A	A	B	A/B	B	B	B	A	A	B	A	B	B	A	B	A	B	A	A	A/B	A	B	A	B	B	B	B	A	A	A	B	B	B	A	A
2H	16628366	C/T	FB0218	LG2	18.1	M34	A	B	A	B	A	B	A	B	A	A	B	A/B	B	B	B	A	A	B	A	B	B	A	B	A	B	A	A	A/B	A	B	A	B	B	B	B	A	A	A	B	B	B	A	A
2H	16039079	C/T	FB0217	LG2	18.9	M35	A	B	A	B	A	B	A	B	A	A	B	A/B	B	B	B	A	A	B	A	B	B	A	B	A	B	A	A	A/B	A	B	A	B	B	B	B	A	A	A	B	B	B	A	A
2H	17448881	G/A	FB0219	LG2	19.5	M36	A	B	A	B	A	B	A	B	A	A	B	A/B	B	B	B	A	A	B	A	B	B	A	B	A	B	A	A	A/B	A	B	A	B	B	B	B	A	A	A	B	A	B	A	A
2H	18429264	A/G	FB0010	LG2	20.6	M37	A	B	A	B	A	B	A	B	A	A	B	A/B	B	B	B	A	A	B	A	B	B	A	B	A	B	A	A	A/B	A	B	A	B	B	B	B	A	A	A	B	A	B	B	A
2H	19389955	G/A	FB0220	LG2	22.4	M38	A	B	A	B	A	B	A	B	A	A	A	A/B	B	B	B	A	A	B	A	B	B	A	B	A	B	A	A	A/B	A	B	A	B	B	B	B	B	A	A	B	A	B	B	A
2H	29105735	A/G	FB0223	LG2	39.1	M39	A	B	A	A	B	A	A	B	A	A	B	B	B	B	B	A	A	B	A	B	B	B	A	A	A	A	A	A	A	A/B	A	B	B	B	B	B	A	A	B	A	B	B	B
2H	27609020	T/C	FB0041	LG2	39.7	M40	A	B	A	A	B	A	A	B	A	A	B	B	B	B	B	A	A	B	A	B	B	B	A	A	A	A	A	A	A	A/B	A	A	B	B	B	B	A	A	B	A	B	B	B
2H	26069913	C/T	FB0221	LG2	39.7	M41	A	B	A	A	B	A	A	B	A	A	B	B	B	B	B	A	A	B	A	B	B	B	A	A	A	A	A	A	A	A/B	A	A	B	B	B	B	A	A	B	A	B	B	B
2H	411618285	C/T	FB0045	LG3	0	M42	A	B	A	A	A	B	A	B	A	A	A	B	A	B	A	A	A	A	B	B	B	B	A	A	A	B	A	B	B	B	A	B	B	A	A	B	B	A	-	B	B	A/B	B
2H	47215276	C/G	FB0042	LG3	2	M43	A	B	A	A	A	B	A	B	A	A	A	B	A	B	A	B	A	A	B	B	B	B	A	A	A	B	A	B	B	B	A	B	B	A	A	B	B	A	A/B	B	B	A/B	B
2H	71022692	T/G	FB0044	LG3	2	M44	A	B	A	A	A	B	A	B	A	A	A	B	A	B	A	B	A	A	B	B	B	B	A	A	A	B	A	B	B	B	A	B	B	A	A	B	B	A	A/B	B	B	A/B	B
2H	50879797	C/G	FB0224	LG3	2.5	M45	A	B	A	A	A	B	A	B	A	A	A	B	A	B	A	B	A	A	B	B	B	B	A	A	A	B	A	B	B	B	A	B	B	A	A	B	B	A	A/B	A	B	A/B	B
2H	62523107	T/A	FB0226	LG3	2.8	M46	A	B	A	A	A	B	A	B	A	A	A	B	A	B	A	B	A	A	B	B	B	B	A	A	A	B	A	B	B	B	A	B	B	A	A	B	B	A	A/B	A	B	A/B	B
2H	51959641	C/A	FB0225	LG3	3.7	M47	A	B	A	A	A	B	A	B	A	A	A	B	A	B	A	B	A	A	B	B	B	B	A	A	A	B	A	B	B	B	A	B	B	A	A	B	B	A	A/B	A	B	A/B	B
2H	549805210	C/T	FB0046	LG3	24.8	M48	A	B	A	A	A	B	A	B	B	A	A	B	A	B	B	B	A	B	B	B	B	B	A	B	A	B	A	B	B	A	A	B	B	B	A	A	A	A	A	B	A	B	B
2H	550593661	C/G	FB0227	LG3	25.7	M49	A	B	A	A	A	B	A	B	B	A	A	B	A	B	B	B	A	B	B	B	B	B	A	B	A	B	A	B	B	A	A	B	B	B	A	A	A	A	A	B	A	B	B
2H	552369122	C/T	FB0047	LG3	29	M50	A	B	A	B	A	B	A	B	B	A	A	B	A	B	B	B	A	B	B	B	B	B	A	B	A	B	A	A	B	A	A	B	B	B	A	A	A	A	A	B	A	B	B
2H	554110051	T/C	FB0228	LG3	32.7	M51	A	B	B	B	A	B	A	B	A	A	A	B	A	B	B	B	A	B	B	B	B	B	A	B	A	B	A	A	B	A	A	B	B	B	A	A	A	A	A	B	A	B	B
2H	556976197	T/C	FB0048	LG3	34.7	M52	A	B	B	B	A	B	A	B	A	A	A	B	A	B	B	B	A	B	B	B	B	B	A	B	A	B	A	A	B	A	A	A/B	B	B	A	A	A	B	A	B	A	B	B
2H	558386173	A/G	FB0229	LG3	37.1	M53	A	B	B	B	A	B	A	B	A	B	A	B	A	A/B	B	B	A	B	B	B	B	B	A	B	A	B	A	B	B	A	A	A	B	B	A	A	A	B	A	B	A	B	B
2H	561024227	T/A	FB0049	LG3	39.8	M54	A	B	B	B	A	B	A	B	A	B	A	B	A	A/B	B	B	A	B	B	B	B	B	A	A	A	B	A	B	B	A	A	A	B	B	A	A	A	B	B	B	A	B	B
2H	575508892	G/A	FB0050	LG3	58.5	M55	A	B	B	B	A	A	A	A	A	B	A	A	A	A	B	B	A	A	A	B	A	B	A	A	A	B	A	B	B	A	B	A	B	B	A	B	A	B	B	B	A	B	B
2H	618987004	A/G	FB0052	LG4	0	M56	A	B	A	A	B	B	B	A	B	A	A	B	A	B	B	B	A	A	A	B	A	B	B	A	A	A	B	A	A	B	A	B	B	B	A	B	A	A/B	B	A	A	B	B
2H	616865450	G/A	FB0232	LG4	0.6	M57	A	B	A	A	B	B	B	A	B	A	A	B	A	B	B	B	A	A	A	B	A	B	B	A	A	A	B	A	A	B	A	B	B	B	A	B	A	A/B	B	A	A	B	B
2H	616283697	G/C	FB0231	LG4	2.3	M58	A	B	A	A	B	B	B	A	B	A	A	B	A	B	B	B	A	A	A	B	A	B	B	A	A	A	B	A	A	B	A	B	B	A	A	B	A	A/B	B	A	A	B	B
3H	4138263	C/T	FB0235	LG5	0	M59	A	B	A	B	B	B	A/B	B	A	B	A	A	A	A	B	B	B	B	A	B	A	A	B	A	B	B	A	B	A	A	B	A	A	B	A	B	B	B	B	A	B	B	B
3H	3853798	G/A	FB0055	LG5	0.9	M60	A	B	A	B	B	B	A	B	A	B	A	A	A	A	B	B	B	B	A	B	A	A	B	A	B	B	A	B	A	A	B	A	A	B	A	A	B	B	B	A	B	B	B
3H	8092175	T/G	FB0236	LG5	8.2	M61	A	B	A	A	B	B	A	B	A	B	B	A	B	A	B	B	B	B	A	B	A	A	B	A	B	A	A	B	A	A	B	A	A	B	A	A	B	B	B	A	A	B	B
3H	8698913	G/A	FB0056	LG5	13.6	M62	A	B	A	A	B	B	A	A	A	B	B	B	B	A	B	B	B	B	A/B	B	A	A	B	A	B	A	A	B	A	A	A	A	A	A	B	A	B	B	B	B	A	B	B
3H	471190752	C/T	FB0241	LG6	0	M63	A	B	A	B	B	A	A	A	B	A/B	B	B	B	A	B	B	A	A	A	A	A/B	B	B	A	A	B	A	A	B	B	A	B	B	A	A	A	B	A	B	B	B	A	B
3H	468148917	T/C	FB0240	LG6	0.6	M64	A	B	A	B	B	A	A	A	B	A/B	B	B	B	A	B	B	A	A	A	A	A/B	B	B	A	A	B	A	A	B	B	A	B	B	A	A	A	B	A	B	B	B	A	B
3H	477404439	T/C	FB0061	LG6	7.5	M65	A	B	A	B	A	A	A	A	B	A/B	A	B	B	A	B	B	A	A	A	A	B	A	B	B	B	B	A	B	B	B	A	B	B	A	A	A	B	A	B	B	B	A	B
3H	516580520	A/G	FB0244	LG6	12.6	M66	A	B	A	A	A	A	A	A	B	A/B	A	B	B	A	B	B	A	A	A	A	B	A	B	B	B	B	A	B	B	B	A	B	B	A	A/B	A	B	A	A	B	B	A	B
3H	534667970	T/G	FB0245	LG7	0	M67	A	B	B	B	B	A	A	A	B	A	A	B	A	A	A	A	B	B	A	A	A	B	A	B	A	B	B	B	A	B	A	B	B	B	B	B	B	B	B	B	B	A/B	B
3H	538333535	T/C	FB0064	LG7	1.7	M68	A	B	B	B	B	A	A	A	B	A	A	B	A	A	A	A	B	B	A	A	A	B	A	B	A	B	B	B	A	B	A	B	B	A	B	B	B	B	B	B	B	A/B	B
3H	547361568	G/A	FB0246	LG7	13.6	M69	A	B	B	B	B	A	A	A/B	B	A	A	B	A	A	A	B	B	B	A	B	A	A/B	A	B	A	A	B	B	A	B	A	B	B	A	B	A	B	B	B	B	B	A	B
3H	550652144	T/G	FB0066	LG7	16.2	M70	A	B	B	B	B	A	A	A/B	B	A	A	B	A	A	A	B	B	B	A	B	A	A/B	A	B	A	A	B	A	A	B	A	B	B	A	B	A	A/B	B	B	B	B	A	B
3H	558021743	A/G	FB0067	LG7	31.3	M71	A	B	A	B	B	A	B	A/B	B	A	A	A	B	A	A	B	B	B	B	B	A	A	A	B	A	A	B	A	A	A	A	B	B	B	A	A	B	B	B	B	B	A	B
3H	511745263	T/C	FB0243	LG7	31.3	M72	A	B	A	B	B	A	B	A/B	B	A	A	A	B	A	A	B	B	B	B	B	A	A	A	B	A	A	B	A	A	A	A	B	B	B	A	A	B	B	B	B	B	A	B
4H	28958880	T/C	FB0068	LG8	0	M73	A	B	A	B	B	B	B	A	B	A	B	A	A	A	A	B	B	A	A	A	B	A	B	A/B	A	B	B	A	A	A/B	A	B	A	A	A	A	A	A/B	B	A	B	B	A
4H	33328193	C/A	FB0249	LG8	2.1	M74	A	B	A	B	B	B	B	A	B	A	B	A	A	A	A	B	B	A	B	A	B	A	B	A/B	A	B	B	A	A	A/B	A	B	A	A	A	A	A	A/B	B	A	B	B	A
4H	36983071	C/T	FB0250	LG8	3.5	M75	A	B	A	B	B	B	B	A	B	A	B	A	A	A	A	B	B	A	B	A	B	A	B	A/B	A	B	B	A	A	A/B	A	B	A	A	A	A	A	A/B	B	A	B	B	A
4H	201882185	G/A	FB0251	LG8	13.7	M76	A	B	A	B	A	B	B	A	A	A	A/B	A	A	A	A	B	B	A	B	A	B	A	B	A/B	B	A	B	A	A	B	A	A/B	A	A	A	A	A	A	A	A	B	B	A
4H	195668777	C/T	FB0070	LG8	14	M77	A	B	A	B	A	B	B	A	A	A	A/B	A	A	A	A	B	B	A	B	A	B	A	B	A/B	B	A	B	A	A	B	A	A/B	A	A	A	A	A	A	A	A	B	B	A
4H	356411531	C/G	FB0252	LG8	15.2	M78	A	B	A	B	A	B	B	A	A	A	A/B	A	A	A	A	B	B	A	B	A	B	A	B	A/B	B	B	B	A	A	B	A	A/B	A	A	A	A	A	A	A	A	B	B	A
4H	428768016	T/C	FB0072	LG8	15.5	M79	A	B	A	B	A	B	B	A	A	A	A/B	A	A	A	A	B	B	A	B	A	B	A	B	A/B	B	B	B	A	A	B	A	A/B	A	A	A	A	A	A	A	A	B	B	A
4H	491834966	A/T	FB0254	LG8	37.2	M80	A	B	A	B	B	B	B	A	A	A	A	B	A	A	A	A	B	B	A	B	A	A	B	A	B	B	B	B	A	B	A	A	A	A	A	A	A	A	A	A	B	B	A
4H	492527012	A/G	FB0073	LG8	39.3	M81	A	B	A	B	B	B	B	A	A	A	A	B	A	A	A	A	B	B	A	B	A	A	B	A	B	B	B	B	A	B	A	A	A	A	A	A	A	A	A	A	B	A	A
4H	502014765	G/A	FB0255	LG8	51.7	M82	A	B	B	A	B	B	B	A	A	A	A	B	A	A	A	B	B	B	A	B	A	A	A/B	A	B	B	B	B	A	B	A	A	A	B	A	A	A	B	A	A	B	B	A
4H	507082721	G/A	FB0074	LG8	58.6	M83	A	B	B	A	B	B	B	A	A	A	B	B	A	A	A	B	B	B	A	A/B	A	A	A/B	A	B	B	B	B	B	B	A	A	A	B	A	A	A	B	A	A	B	B	A
4H	510466462	T/C	FB0075	LG8	60.4	M84	A	B	B	A	B	B	B	A	A	A	A	B	A	A	A	B	B	B	A	A/B	A	A	A/B	A	B	B	B	B	A	B	A	A	A	B	A	A	A	B	A	A	B	B	A
4H	518762387	C/G	FB0256	LG8	60.9	M85	A	B	B	A	B	B	B	A	A	A	A	B	A	A	A	B	B	B	A	A/B	A	A	A/B	A	B	B	B	B	A	B	A	A	A	B	A	A	A	B	A	A	B	B	A
4H	519561038	T/C	FB0076	LG8	66.3	M86	A	B	B	A	B	B	B	A	A	A	A	A	A	A	A	B	B	B	A	A	B	A	A/B	A	B	B	B	B	A	B	A	A	A	B	A	A	A	B	A	A	B	B	A
4H	521994315	T/C	FB0257	LG8	71.8	M87	A	B	B	A	B	B	B	A	A	A	A	A	A	A	A	B	A	B	A	A	B	A	A	A	B	B	B	B	A	B	A	A	A	B	A	A	A	B	B	A	B	B	A
4H	524136482	T/C	FB0077	LG8	74.8	M88	A	B	B	B	B	B	B	A	A	A	A	A	A	A	A	B	A	B	A	A	B	A	B	B	B	B	B	B	A	B	B	A	A	B	A	A	A	B	B	A	B	B	A
4H	528396189	T/C	FB0259	LG8	75.3	M89	A	B	B	B	B	B	B	A	A	A	A	A	A	A	A	B	A	B	A	A	B	A	B	B	B	B	B	B	A	B	B	A	A	B	A	A	A	B	B	B	B	B	A
4H	525993178	T/C	FB0258	LG8	77.4	M90	A	B	B	B	B	B	B	A	A	A	A	A	A	A	B	B	A	B	A	A	B	B	B	B	A	B	B	B	A	B	B	A	A	B	A	A	A	B	B	B	B	B	A
4H	531600460	G/C	FB0078	LG8	82.5	M91	A	B	B	B	A	B	B	A	A	A	A	A	A	A	B	B	A	B	A	A	B	B	B	B	A	B	B	B	A	B	B	A/B	A	B	A	A	A	B	B	B	B	B	A
4H	543813736	C/T	FB0260	LG8	103.5	M92	A	B	B	A	A	B	B	A	A	A	A	B	A	B	B	B	B	B	A	A	B	A	B	B	B	B	A/B	B	A	B	B	A	B	B	A	B	A	A/B	B	B	B	A	A
4H	536788273	A/T	FB0079	LG8	106.1	M93	A	B	B	A	A	B	B	A	A	A	A	B	A	B	B	B	B	B	A	A	B	A	A	B	B	B	A/B	B	A	B	B	A	B	B	A	B	A	A/B	B	B	B	A	A
5H	423717934	T/A	FB0081	LG9	0	M94	A	B	B	A	B	B	B	B	A	A	A	B	A	B	A	B	A	B	B	B	B	B	A	B	B	B	B	B	B	A	A	B	B	B	B	A	A	B	B	B	B	B	B
5H	426574991	T/C	FB0262	LG9	0.6	M95	A	B	B	A	B	B	B	B	A	A	A	B	A	B	A	B	A	B	B	B	B	B	A	B	B	B	B	B	B	A	A	B	B	B	B	A	A	B	B	B	B	B	B
5H	518433475	G/A	FB0264	LG10	0	M96	A	B	A	A	A	A	B	A	A	B	A	B	A	A	B	B	B	A	A	A	B	A	A	A	A	B	A	B	B	A	B	B	A	A	A	B	B	B	A	B	A	A	B
5H	517690968	G/A	FB0013	LG10	0.6	M97	A	B	A	A	A	A	B	A	A	B	A	B	A	A	B	B	B	A	A	A	B	A	A	A	A	B	A	B	B	A	B	B	A	A	A	B	B	B	A	B	A	A	B
5H	516445799	G/A	FB0263	LG10	2	M98	A	B	A	A	A	A	B	A	A	B	A	B	A	A	B	B	B	A	A	A	B	A	A	A	A	B	A	B	B	A	B	B	A	A	A	B	B	B	A	B	A	A/B	B
5H	522797617	T/C	FB0014	LG10	2.6	M99	A	B	A	A	A	A	B	A	A	B	A	B	A	A	B	B	B	A	A	A	B	A	A	A	A	B	A	B	B	A	B	B	A	A	A	B	B	B	A	B	A	A/B	B
5H	523957540	G/A	FB0265	LG10	4.3	M100	A	B	A	A	A	A	B	A	A	B	A	B	A	A	B	B	B	A	A	A	B	A	A	A	A	B	A	B	B	A	B	B	A	A	A	B	B	B	A	B	A	B	B
5H	528789224	G/A	FB0015	LG10	12.5	M101	A	B	A	A	A	A	A	A	A	B	A	B	B	A	A	B	B	B	A	B	A	A	A	B	A	B	A	B	B	A	B	B	A	A	A	B	B	B	A	B	A	B	B
5H	530431590	T/C	FB0266	LG10	15.8	M102	A	B	A	A	A	A	A	A	A	B	A	B	B	A	A	B	B	B	A	B	A	A	A	B	A	B	A	B	B	B	B	B	A	A	A	B	B	B	B	B	A	B	B
5H	532076440	A/T	FB0016	LG10	16.1	M103	A	B	A	A	A	A	A	A	A	B	A	B	B	A	A	B	B	B	A	B	A	A	A	B	A	B	A	B	B	B	B	B	A	A	A	B	B	B	B	B	A	B	B
5H	535044509	C/T	FB0268	LG10	19.8	M104	A	B	A	A	A	A	A	B	A	B	A	B	B	A	A	B	B	B	A	B	A	A	A	B	A	B	A	A	B	B	B	B	A	A	A	B	B	B	B	B	A	B	B
5H	535192440	G/C	FB0017	LG10	21.2	M105	A	B	A	A	A	A	A	B	A	B	A	B	B	A	A	B	B	B	A	B	A	A	B	B	A	B	A	A	B	A	B	B	A	A	A	B	B	B	B	B	A	B	B
5H	540690170	G/A	FB0269	LG10	21.2	M106	A	B	A	A	A	A	A	B	A	B	A	B	B	A	A	B	B	B	A	B	A	A	B	B	A	B	A	A	B	A	B	B	A	A	A	B	B	B	B	B	A	B	B
5H	541236892	A/G	FB0019	LG10	21.5	M107	A	B	A	A	A	A	A	B	A	B	A	B	B	A	A	B	B	B	A	B	A	A	B	B	A	B	A	A	B	A	B	B	A	A	A	B	B	B	B	B	A	B	B
6H	483361	T/C	FB0021	LG11	0	M108	A	B	B	B	A	B	A	A	A	B	A	B	A	B	B	A	A	A/B	A	B	A	A	A	B	A/B	A	A	A	A	B	A	A	B	A	B	A	A	B	A	A/B	A	A	A
6H	485053	G/A	FB0271	LG11	0	M109	A	B	B	B	A	B	A	A	A	B	A	B	A	B	B	A	A	A/B	A	B	A	A	A	B	A/B	A	A	A	A	B	A	A	B	A	B	A	A	B	A	A/B	A	A	A
6H	10703399	G/A	FB0022	LG11	18	M110	A	B	B	B	A	B	A	A	B	B	A	A	A	B	B	A	B	A	B	B	A	A	A	A	A	A	A	A	A	B	A/B	A	B	B	A/B	B	A	B	A	B	B	B	A
7H	45415396	G/A	FB0084	LG12	0	M111	A	B	A	B	A	A	A	A	B	A	A/B	B	B	A	A	B	B	B	A	B	B	B	A	A	B	A	A	B	B	A	A	A	A	B	B	A	B	B	A	B	B	A	B
7H	50429616	G/A	FB0274	LG12	1.1	M112	A	B	A	B	A	A	A	A	B	A	A	B	B	A	A	B	B	B	A	B	B	B	A	A	B	A	A	B	B	A	A	A	A	B	B	A	B	B	A	B	B	A	B
7H	62044365	C/T	FB0275	LG12	8.5	M113	A	B	A	B	A	A	A	B	B	A	A	B	B	A	B	B	B	B	A	B	B	B	A	A	B	A	A	B	B	A	A	A	B	B	B	A/B	B	B	A	B	B	A	B
7H	66928961	T/G	FB0276	LG12	8.8	M114	A	B	A	B	A	A	A	B	B	A	A	B	B	A	B	B	B	B	A	B	B	B	A	A	B	A	A	B	B	A	A	A	B	B	B	A/B	B	B	A	B	B	A	B
7H	74567003	A/C	FB0277	LG12	9.3	M115	A	B	A	B	A	A	A	B	B	B	A	B	B	A	B	B	B	B	A	B	B	B	A	A	B	A	A	B	B	A	A	A	B	B	B	A/B	B	B	A	B	B	A	B
7H	89433086	A/C	FB0087	LG12	10.2	M116	A	B	A	B	A	A	A	B	B	B	A	B	B	A	B	B	B	B	A	B	B	B	A	A	B	A	A	B	B	A	A	A	B	B	B	A/B	B	B	A	B	B	A	B
7H	97204140	A/G	FB0278	LG12	11.6	M117	A	B	A	B	A	A	A	B	B	B	A	A	B	A	B	B	B	B	A	A/B	B	B	A	A	B	A	A	B	B	A	A	B	B	B	B	A/B	B	B	A	B	B	A	B
7H	158375150	G/C	FB0279	LG12	16.4	M118	A	B	B	B	A	A	A	A/B	B	B	A	A	B	A	B	B	A/B	B	A	A/B	B	B	A	A	B	A	A	B	B	A	A	B	B	A	A	A/B	B	B	A	B	B	A	B
7H	180594626	A/T	FB0280	LG12	16.9	M119	A	B	B	B	A	A	A	A/B	B	B	A	A	B	A	B	B	A/B	B	A	A/B	B	B	A	A	B	A	A	B	B	A	A	B	B	A	A	A/B	B	B	A	B	B	A	B
7H	494037946	T/C	FB0282	LG12	20.3	M120	A	B	B	B	A	A	A	A/B	B	B	A	A	B	A	B	B	A/B	B	A	A/B	B	B	A	A	B	A	A	A	B	B	A/B	B	B	A	A	A/B	B	B	B	B	B	A	B
7H	511403799	G/A	FB0090	LG12	22	M121	A	B	B	B	A	A	A	A	B	B	A	A	B	A	B	B	A/B	B	A	A/B	B	B	A	A	B	A	A	A	B	B	B	B	B	A	A	A/B	B	B	B	B	B	A	A
7H	565859962	A/G	FB0283	LG13	0	M122	A	B	B	B	B	A	B	A	A	B	A	B	B	B	B	A	B	B	B	A/B	A	A	B	B	A	B	B	A	B	A	B	B	A	A/B	B	A	A	B	B	A	B	B	B
7H	567134182	C/A	FB0284	LG13	1.1	M123	A	B	B	B	B	A	B	A	A	B	A	B	B	B	B	A	A	B	B	A/B	A	A	B	B	A	B	B	A	B	A	B	B	A	A/B	B	A	A	B	B	A	B	B	B
7H	569738569	G/A	FB0092	LG13	1.4	M124	A	B	B	B	B	A	B	A	A	B	A	B	B	B	B	A	A/B	B	B	A/B	A	A	B	B	A	B	B	A	B	A	B	B	A	A/B	B	A	A	B	B	A	B	B	B
7H	573087396	G/A	FB0093	LG13	8.1	M125	A	B	B	B	B	A	A	B	A	B	A	B	B	B	B	A	A/B	B	B	A/B	A	A	B	B	A	B	B	A	B	B	B	B	A	A/B	A	B	A	B	B	A	B	B	A
7H	580856767	A/T	FB0285	LG13	19.7	M126	A	B	B	B	B	B	A	B	A	B	A	B	A	B	A	A	A/B	B	A/B	B	A	A	B	B	A	B	B	A	A	B	A	B	A	A/B	B	B	A	B	B	A	A	B	A
7H	584796123	T/G	FB0094	LG13	20.3	M127	A	B	B	B	B	B	A	B	A	B	A	B	A	B	A	A	A/B	B	A/B	B	A	A	B	B	A	B	B	A	A	B	A	B	A	A/B	B	B	A	B	B	A	A	B	A
7H	586911906	A/G	FB0286	LG13	26.1	M128	A	B	B	B	B	B	A	B	A	B	A	B	A	B	A	A	A	B	A/B	B	A	A	B	B	A	B	B	A	A	B	A	B	A	A	B	B	A	B	A	A	A	B	A
7H	593141153	T/C	FB0095	LG13	36.9	M129	A	B	B	B	A	B	A	B	A	B	A	B	A	A	A	A	A	B	A/B	B	B	B	B	A	A	B	A	A	A	B	A	B	A	B	B	B	A	B	A	A	A	B	A
7H	599925810	C/T	FB0096	LG13	49.7	M130	A	B	B	A	A	B	B	B	A	B	A/B	B	A	A	A	A	A	A	A/B	B	B	B	B	A	B	B	A	A	B	B	A	B	A	B	B	B	A/B	B	A	A	A	B	A
7H	600439357	C/T	FB0288	LG13	50.9	M131	A	B	B	A	A	B	B	B	A	B	A/B	B	A	A	A	A	A	A	A/B	B	B	B	B	A	B	B	A	A	A	B	A	B	A	B	B	B	A/B	B	A	A	A	B	A
7H	596844606	T/C	FB0287	LG13	51.7	M132	A	B	B	A	A	A/B	B	B	A	B	A/B	B	A	A	A	A	A	A	A/B	B	B	B	B	A	B	B	A	A	A	B	A	B	A	B	B	B	A/B	B	A	A	A	B	A
1H	5429850	A/G	FB0193	LG1	0	†	A	B	A	B	B	A	A	A	B	A	B	A	B	B	A	A/B	B	B	B	B	B	B	A	A	A	A	A	A	B	B	A	A	A	A	B	B	A	A/B	A	B	B	A	B
1H	11469496	C/G	FB0027	LG1	5.4	†	A	B	A	B	B	A	A	A	B	B	B	A	B	B	A	A/B	B	B	A	B	B	B	A	A	A	A	A	A	B	B	A	A	A	A/B	B	B	A/B	A/B	A	B	B	A	B
1H	242775246	G/A	FB0032	LG1	37.9	†	A	B	A	B	A	A	B	A	B	B	B	A	B	B	B	A	B	B	A/B	B	B	A/B	B	A	A	A	A	B	B	B	B	A	B	B	A	B	A	A	A	A	A	A	B
2H	1874517	G/A	FB0001	LG2	0	†	A	B	B	A	A	B	A	A/B	A	A	B	A/B	B	A	B	A	A	A	A	B	B	A	B	B	B	A	A	B	A	B	A	A	B	B	A/B	A	B	B	B	B	B	B	B
2H	2161630	C/A	FB0210	LG2	0	†	A	B	B	A	A	B	A	A/B	A	A	B	A/B	B	A	B	A	A	A	A	B	B	A	B	B	B	A	A	B	A	B	A	A	B	B	A/B	A	B	B	B	B	B	B	B
2H	6234689	T/G	FB0083	LG2	0.6	†	A	B	B	A	A	B	A	A/B	A	A	B	A/B	B	A	B	A	A	A	A	B	B	A	B	B	B	A	A	B	A	B	A	A	B	B	A/B	A	B	B	B	B	B	B	A
2H	8716842	G/A	FB0213	LG2	7.2	†	A	B	B	B	A	B	A	A/B	A	A	B	A	B	A	B	A	A	A	A	B	B	A	B	B	B	A	A	A/B	A	B	A	A	B	B	A	A	A	B	B	B	B	A	A
2H	8761573	A/G	FB0006	LG2	7.8	†	A	B	B	B	A	B	A	A/B	A	A	B	A	B	A	B	A	A	A	A	B	B	A	B	B	B	A	A	A/B	A	B	A	A	B	B	A	A	A	B	B	B	B	A	A
2H	10130818	G/A	FB0007	LG2	11.4	†	A	B	A	B	A	B	A	B	A	A	B	A	B	B	B	A	A	B	A	B	B	A	B	B	B	A	A	A/B	A	B	A	A	B	B	A	A	A	B	B	B	B	A	A
2H	10602358	A/C	FB0215	LG2	11.4	†	A	B	A	B	A	B	A	B	A	A	B	A	B	B	B	A	A	B	A	B	B	A	B	B	B	A	A	A/B	A	B	A	A	B	B	A	A	A	B	B	B	B	A	A
2H	53354199	G/A	FB0043	LG3	2.5	†	A	B	A	A	A	B	A	B	A	A	A	B	A	B	A	B	A	A	B	B	B	B	A	A	A	B	A	B	B	B	A	B	B	A	A	B	B	A	A/B	A	B	A/B	B
2H	562001957	C/A	FB0230	LG3	39.8	†	A	B	B	B	A	B	A	B	A	B	A	B	A	A/B	B	B	A	B	B	B	B	B	A	A	A	B	A	B	B	A	A	A	B	B	A	A	A	B	B	B	A	B	B
2H	621017122	G/A	FB0233	LG4	0	†	A	B	A	A	B	B	B	A	B	A	A	B	A	B	B	B	A	A	A	B	A	B	B	A	A	A	B	A	A	B	A	B	B	B	A	B	A	A/B	B	A	A	B	B
2H	623435614	C/T	FB0054	LG4	0	†	A	B	A	A	B	B	B	A	B	A	A	B	A	B	B	B	A	A	A	B	A	B	B	A	A	A	B	A	A	B	A	B	B	B	A	B	A	A/B	B	A	A	B	B
3H	10633065	G/A	FB0057	LG5	13.6	†	A	B	A	A	B	B	A	A	A	B	B	B	B	A	B	B	B	B	A/B	B	A	A	B	A	B	A	A	B	A	A	A	A	A	A	B	A	B	B	B	B	A	B	B
3H	11369147	C/G	FB0237	LG5	13.6	†	A	B	A	A	B	B	A	A	A	B	B	B	B	A	B	B	B	B	A/B	B	A	A	B	A	B	A	A	B	A	A	A	A	A	A	B	A	B	B	B	B	A	B	B
3H	27388130	T/C	FB0238	n.a.	n.a.	§	A	B	A	A	B	B	A	A	B	A/B	A	B	B	A	B	A	B	B	B	A	A	B	A/B	A	A	A	A	A	B	B	B	A	B	A	A	A	B	B	B	B	B	B	A
3H	29095454	G/A	FB0058	n.a.	n.a.	§	A	B	A	A	B	B	A	A	B	A/B	A	B	B	A	B	A	B	B	B	A	A	B	A/B	A	A	A	A	A	B	B	B	A	B	A	A	A	B	B	B	B	B	B	A
3H	33394061	A/C	FB0059	n.a.	n.a.	§	A	B	A	A	B	B	A	A	B	A/B	A	B	B	A	B	A	B	B	B	A	A	B	A/B	A	A	A	A	A	B	B	B	A	B	A	A	A	B	B	B	B	B	B	A
3H	477778013	G/C	FB0062	LG6	7.5	†	A	B	A	B	A	A	A	A	B	A/B	A	B	B	A	B	B	A	A	A	A	B	A	B	B	B	B	A	B	B	B	A	B	B	A	A	A	B	A	B	B	B	A	B
3H	559449576	C/G	FB0248	LG7	31.3	†	A	B	A	B	B	A	B	A/B	B	A	A	A	B	A	A	B	B	B	B	B	A	A	A	B	A	A	B	A	A	A	A	B	B	B	A	A	B	B	B	B	B	A	B
3H	543218257	T/C	FB0065	u.l.	n.a.	§	A	B	A	A	A	A	A	A	A	A	A	A	A	A	A	A	A	A	A	A	A	A	A	A	A	A	A	A	A	A	A	A	A	A	A	A	A	A	A	A	A	A	A
3H	553611719	C/T	FB0247	LG7	16.2	†	A	B	B	B	B	A	A	A/B	B	A	A	B	A	A	A	B	B	B	A	B	A	A/B	A	B	A	A	B	A	A	B	A	B	B	A	B	A	A/B	B	B	B	B	A	B
4H	35507682	A/G	FB0069	LG8	2.1	†	A	B	A	B	B	B	B	A	B	A	B	A	A	A	A	B	B	A	B	A	B	A	B	A/B	A	B	B	A	A	A/B	A	B	A	A	A	A	A	A/B	B	A	B	B	A
4H	310189731	A/G	FB0071	LG8	13.7	†	A	B	A	B	A	B	B	A	A	A	A/B	A	A	A	A	B	B	A	B	A	B	A	B	A/B	B	A	B	A	A	B	A	A/B	A	A	A	A	A	A	A	A	B	B	A
4H	428844189	C/G	FB0253	LG8	15.2	†	A	B	A	B	A	B	B	A	A	A	A/B	A	A	A	A	B	B	A	B	A	B	A	B	A/B	B	B	B	A	A	B	A	A/B	A	A	A	A	A	A	A	A	B	B	A
5H	59899792	T/C	FB0261	LG1	n.a.	¶	A	B	A	B	A	A	B	A	B	B	B	A	B	B	B	A	B	B	A/B	B	B	A/B	B	A	A	A	A	B	B	B	A	A	B	B	A	B	A	A	A	A	A	A	B
5H	532059281	T/C	FB0267	LG10	15.8	†	A	B	A	A	A	A	A	A	A	B	A	B	B	A	A	B	B	B	A	B	A	A	A	B	A	B	A	B	B	B	B	B	A	A	A	B	B	B	B	B	A	B	B
5H	541659897	G/A	FB0270	LG10	21.2	†	A	B	A	A	A	A	A	B	A	B	A	B	B	A	A	B	B	B	A	B	A	A	B	B	A	B	A	A	B	A	B	B	A	A	A	B	B	B	B	B	A	B	B
5H	557082679	C/T	FB0020	LG2	n.a.	¶	A	B	A	B	A	B	A	B	A	A	B	A/B	B	B	B	A	A	B	A	B	B	A	B	A	B	A	A	A/B	A	B	A	B	B	B	A	A	A	B	B	B	B	A	A
6H	13876940	G/T	FB0272	LG1	n.a.	¶	A	B	A	B	A	A	B	A	B	B	B	A	B	B	B	A	B	B	A/B	B	B	A/B	B	A	A	A	A	B	B	B	B	A	B	B	A	B	A	A	A	A	A	A	B
7H	45417142	C/T	FB0273	LG12	0	†	A	B	A	B	A	A	A	A	B	A	A/B	B	B	A	A	B	B	B	A	B	B	B	A	A	B	A	A	B	B	A	A	A	A	B	B	A	B	B	A	B	B	A	B
7H	67748872	T/G	FB0086	LG12	8.8	†	A	B	A	B	A	A	A	B	B	A	A	B	B	A	B	B	B	B	A	B	B	B	A	A	B	A	A	B	B	A	A	A	B	B	B	A/B	B	B	A	B	B	A	B
7H	164378363	T/G	FB0088	LG12	16.4	†	A	B	B	B	A	A	A	A/B	B	B	A	A	B	A	B	B	A/B	B	A	A/B	B	B	A	A	B	A	A	B	B	A	A	B	B	A	A	A/B	B	B	A	B	B	A	B
Infection rate (%) in Rep. 1							-	-	12.5	14.3	0	0	0	0	0	0	0	25	0	0	12.5	0	33.3	0	0	0	0	0	0	100	0	0	0	87.5	0	100	0	0	100	85.7	40	0	83.3	83.3	100	100	100	12.5	0
Infection rate (%) in Rep. 2							-	-	0	0	0	0	0	0	0	0	0	0	0	0	0	0	0	0	0	0	0	0	0	100	0	0	0	100	0	100	0	0	100	75	62.5	0	100	100	100	100	100	20	12.5
Infection rate (%) in Rep. 3							-	-	62.5	25	12.5	0	0	0	0	0	0	28.5714	28.5714	0	0	0	0	33.3333	0	0	0	14.2857	0	100	0	0	12.5	100	0	100	0	25	100	100	50	0	100	100	100	100	100	42.8571	25
Infection rate (%) in Rep. 4							-	-	62.5	25	12.5	14.2857	0	12.5	0	0	0	37.5	25	0	14.2857	0	12.5	50	0	0	0	14.2857	0	100	12.5	0	25	100	0	100	0	25	100	100	50	0	100	100	100	100	100	25	25
Genomic positions according to Mascher et al. (2017)
Markers with locus ID M1 to M132 were located on linkage maps.
† These markers were unmapped becasue only one marker from each set of identical markers at a single locus were retained to increase the efficiency of linkage mapping.
§ Because FB0238, FB0058 and FB0059 were identical to each other and were not linked to other markers, and FB0065 was independent of any markers, they were unmapped.
¶ FB0261, FB0020 and FB0272 were unmapped because analysis assigned them to chromosomes other than those expected by their sequences.
[truncated: 54 more columns]
