# Supplementary material for: Two dominant genes in barley (Hordeum vulgare L.) complementarily encode perfect resistance to Japanese soil-borne wheat mosaic virus
Source: Breed Sci. 2022 Dec 13;72(5):372–82. doi: 10.1270/jsbbs.22046 (PMC9895801; doi:10.1270/jsbbs.22046)
Supplement: Supplementary file 6 — Supplemental Table 5 [file 72_372_s6.xlsx]

## Sheet: Sheet1
	Supplemental Table 5. Location of Jmv1 on chromosome 2H revealed in Sub-3H.TI subpopulation.
	Chr.	Marker	Genetical position (cM)	Physical position (bp)a	Sukai Golden	Tochinoibuki	SSD F6-003	SSD F6-007	SSD F6-017	SSD F6-030	SSD F6-036	SSD F6-051	SSD F6-057	SSD F6-066	SSD F6-074	SSD F6-079	SSD F6-090	SSD F6-102	SSD F6-111	SSD F6-112	SSD F6-027	SSD F6-033	SSD F6-037	SSD F6-042	SSD F6-043	SSD F6-045	SSD F6-046	SSD F6-067	SSD F6-085	SSD F6-087	SSD F6-098	SSD F6-105	SSD F6-110	SSD F6-048	SSD F6-018	SSD F6-094	SSD F6-081	SSD F6-041	SSD F6-002	SSD F6-001	SSD F6-039	SSD F6-031	SSD F6-012	SSD F6-059	SSD F6-082
	2H	FB0209	0	1628686	A	B	A	A	A	A	A	A	A	A	A	A	A	A	A	A	B	B	B	B	B	B	B	B	B	B	B	B	B	B	A	A	B	B	A	B	A/B	B	A/B	A/B	A/B
	2H	FB0002	0.6	2438614	A	B	A	A	A	A	A	A	A	A	A	A	A	A	A	A	B	B	B	B	B	B	B	B	B	B	B	B	B	A	A	A	B	B	A	B	A/B	B	A/B	A/B	A/B
	2H	FB0003	0.6	3509488	A	B	A	A	A	A	A	A	A	A	A	A	A	A	A	A	B	B	B	B	B	B	B	B	-	B	B	B	B	A	A	A	B	B	A	B	A/B	B	A/B	A/B	A/B
	2H	FB0211	1.4	7530533	A	B	A	A	A	A	A	A	A	A	A	A	A	A	A	A	B	B	B	B	B	B	B	B	B	B	B	B	B	A	A	A	B	B	A	A/B	A/B	B	A/B	-	A/B
	2H	Jmv1	2.6	n.a.	A	B	A	A	A	A	A	A	A	A	A	A	A	A	A	A	B	B	B	B	B	B	B	B	B	B	B	B	B	A	A	B	B	B	A	A	A	B	A	-	A
	2H	FB0212	7.2	8405776	A	B	A	A	A	A	A	A	A	A	A	A	A	A	A	A	B	B	B	B	B	B	B	B	B	B	B	B	B	A	A	B	A	A	B	B	A	A/B	A	A/B	A/B
	2H	FB0005	7.8	8660136	A	B	A	A	A	A	A	A	A	A	A	A	A	A	A	A	B	B	B	B	B	B	B	B	B	B	B	B	B	A	A	B	A	A	B	B	A	A/B	A	A/B	A/B
	2H	FB0214	11.4	9732166	A	B	A	A	A	A	A	A	A	A	A	A	A	A	A	A	B	B	B	B	B	B	B	B	B	B	B	B	B	A	B	B	A	A	B	A	A	A/B	A	A/B	A/B
	2H	FB0008	12.6	12648727	A	B	A	A	A	A	A	A	A	A	A	A	A	A	A	A	B	B	B	B	B	B	B	B	B	B	B	B	B	A	B	B	A	A	B	A	A	A/B	A/B	A/B	A/B
	3H	FB0245	0	534667970	A	B	B	B	B	B	B	B	B	B	B	B	B	B	B	B	B	B	B	B	B	B	B	B	B	B	B	B	B	B	B	B	B	B	B	B	B	B	B	B	B
	3H	FB0064	1.7	538333535	A	B	B	B	B	B	B	B	B	B	B	B	B	B	B	B	B	B	B	B	B	B	B	B	B	B	B	B	B	B	B	B	B	B	B	B	B	B	B	B	B
	3H	FB0246	13.6	547361568	A	B	B	B	B	B	B	B	B	B	B	B	B	B	B	B	B	B	B	B	B	B	B	B	B	B	B	B	B	B	B	B	B	B	B	B	B	B	B	B	B
	Infection rate (%)			Rep. 1	0	88	0	0	33.3333	0	0	0	12.5	0	0	0	0	0	0	0	100	100	100	83.3333	100	100	100	80	83.3333	100	100	100	100	0	0	100	83.3333	83.3333	14.2857	12.5	40	87.5	25	28.5714	42.8571
	do.			Rep. 2	0	91	0	0	0	0	0	0	12.5	0	0	0	0	0	0	0	100	100	100	100	100	100	100	100	-	-	100	100	100	12.5	0	100	-	100	0	0	62.5	100	0	25	20
	do.			Rep. 3	0	100	12.5	0	0	12.5	25	37.5	0	25	40	-	12.5	0	0	12.5	100	100	100	100	100	100	100	100	100	100	100	100	100	25	33.3333	100	100	100	25	62.5	50	100	28.5714	75	25
	do.			Rep. 4	0	100	12.5	0	12.5	25	25	37.5	0	25	40	-	25	12.5	12.5	12.5	100	100	100	100	100	100	100	100	100	100	100	100	100	25	50	100	100	100	25	62.5	50	100	37.5	87.5	37.5
	Jmv1 allele			Rep. 1	A	B	A	A	A	A	A	A	A	A	A	A	A	A	A	A	B	B	B	B	B	B	B	B	B	B	B	B	B	A	A	B	B	B	A	A	A	B	A	A	-
	do.			Rep. 2	A	B	A	A	A	A	A	A	A	A	A	A	A	A	A	A	B	B	B	B	B	B	B	B	-	-	B	B	B	A	A	B	-	B	A	A	-	B	A	A	A
	do.			Rep. 3	A	B	A	A	A	A	A	A	A	A	A	-	A	A	A	A	B	B	B	B	B	B	B	B	B	B	B	B	B	A	A	B	B	B	A	-	-	B	A	-	A
	do.			Rep. 4	A	B	A	A	A	A	A	A	A	A	A	-	A	A	A	A	B	B	B	B	B	B	B	B	B	B	B	B	B	A	A	B	B	B	A	-	A	B	A	B	A
	aPhysical location of markers according to Mascher et al. (2021)
