# Supplementary material for: Two dominant genes in barley (Hordeum vulgare L.) complementarily encode perfect resistance to Japanese soil-borne wheat mosaic virus
Source: Breed Sci. 2022 Dec 13;72(5):372–82. doi: 10.1270/jsbbs.22046 (PMC9895801; doi:10.1270/jsbbs.22046)
Supplement: Supplementary file 7 — Supplemental Table 6 [file 72_372_s7.xlsx]

## Sheet: Jmv2
	Supplemental Table 6. Location of Jmv2 on chromosome 3H revealed in Sub-2H.TI subpopulation.
	Chr.	Marker	Genetical position (cM)	Physical position (bp)a	Sukai Golden	Tochinoibuki	SSD F6-004	SSD F6-010	SSD F6-013	SSD F6-015	SSD F6-024	SSD F6-026	SSD F6-028	SSD F6-050	SSD F6-052	SSD F6-063	SSD F6-065	SSD F6-075	SSD F6-096	SSD F6-027	SSD F6-033	SSD F6-037	SSD F6-042	SSD F6-043	SSD F6-045	SSD F6-046	SSD F6-067	SSD F6-085	SSD F6-087	SSD F6-098	SSD F6-110	SSD F6-105	SSD F6-023	SSD F6-038	SSD F6-060	SSD F6-070	SSD F6-071	SSD F6-084	SSD F6-086	SSD F6-106
	2H	FB0209	0	1744064	A	B	B	B	B	B	B	B	B	B	B	B	B	B	B	B	B	B	B	B	B	B	B	B	B	B	B	B	B	B	B	B	B	B	B	B
	2H	FB0002	0.6	2875219	A	B	B	B	B	B	B	B	B	B	B	B	B	B	B	B	B	B	B	B	B	B	B	B	B	B	B	B	B	B	B	B	B	B	B	B
	2H	FB0003	0.6	3506813	A	B	B	B	B	B	B	B	B	B	B	B	B	B	B	B	B	B	B	B	B	B	B	-	B	B	B	B	B	B	B	B	B	B	B	B
	2H	FB0211	1.4	5088356	A	B	B	B	B	B	B	B	B	B	B	B	B	B	B	B	B	B	B	B	B	B	B	B	B	B	B	B	B	B	B	B	B	B	B	B
	2H	FB0212	7.2	11220928	A	B	B	B	B	B	B	B	B	B	B	B	B	B	B	B	B	B	B	B	B	B	B	B	B	B	B	B	B	B	B	B	B	B	B	B
	2H	FB0005	7.8	10825430	A	B	B	B	B	B	B	B	B	B	B	B	B	B	B	B	B	B	B	B	B	B	B	B	B	B	B	B	B	B	B	B	B	B	B	B
	2H	FB0214	11.4	12780212	A	B	B	B	B	B	B	B	B	B	B	B	B	B	B	B	B	B	B	B	B	B	B	B	B	B	B	B	B	B	B	B	B	B	B	B
	2H	FB0008	12.6	14684501	A	B	B	B	B	B	B	B	B	B	B	B	B	B	B	B	B	B	B	B	B	B	B	B	B	B	B	B	B	B	B	B	B	B	B	B
	3H	FB0245	0	591664169	A	B	A	A	A	A	A	A	A	A	A	A	A	A	A	B	B	B	B	B	B	B	B	B	B	B	B	B	A	B	A	A	A	B	B	B
	3H	Jmv2	0	n.a.	A	B	A	A	A	A	A	A	A	A	A	A	A	A	A	B	B	B	B	B	B	B	B	B	B	B	B	B	A	B	A	A	A	-	B	B
	3H	FB0064	1.7	592954057	A	B	A	A	A	A	A	A	A	A	A	A	A	A	A	B	B	B	B	B	B	B	B	B	B	B	B	B	A	A	A	B	A	A	B	B
	3H	FB0246	13.6	603991417	A	B	A	A	A	A	A	A	A	A	A	A	A	A	A	B	B	B	B	B	B	B	B	B	B	B	B	B	B	A	B	B	B	A	A	A
	Infection rate (%)			Rep. 1	0	88	0	0	0	12.5	0	0	0	0	0	0	0	12.5	0	100	100	100	83.3333	100	100	100	80	83.3333	100	100	100	100	0	85.7143	0	50	0	0	100	100
	do.			Rep. 2	0	91	0	0	0	0	0	0	0	0	0	40	0	0	16.6667	100	100	100	100	100	100	100	100	-	-	100	100	100	0	75	0	33.3333	0	0	-	100
	do.			Rep. 3	0	100	0	0	28.5714	0	0	0	0	12.5	12.5	0	0	14.2857	0	100	100	100	100	100	100	100	100	100	100	100	100	100	0	100	0	0	0	100	100	100
	do.			Rep. 4	0	100	14.2857	0	25	14.2857	0	0	12.5	28.5714	14.2857	66.6667	0	-	0	100	100	100	100	100	100	100	100	100	100	100	100	100	0	100	0	0	0	100	100	100
	Jmv2 allele			Rep. 1	A	B	A	A	A	A	A	A	A	A	A	A	A	A	A	B	B	B	B	B	B	B	B	B	B	B	B	B	A	B	A	A	A	A	B	B
	do.			Rep. 2	A	B	A	A	A	A	A	A	A	A	A	-	A	A	-	B	B	B	B	B	B	B	B	-	-	B	B	B	A	-	A	A	A	A	-	B
	do.			Rep. 3	A	B	A	A	-	A	A	A	A	A	A	A	A	A	A	B	B	B	B	B	B	B	B	B	B	B	B	B	A	B	A	A	A	B	B	B
	do.			Rep. 4	A	B	A	A	A	A	A	A	A	A	A	-	A	-	A	B	B	B	B	B	B	B	B	B	B	B	B	B	A	B	A	A	A	B	B	B
	aPhysical location of markers according to Mascher et al. (2021)
